# Supplementary material for: Low-melting point agarose as embedding medium for MALDI mass spectrometry imaging and laser-capture microdissection-based proteomics
Source: Sci Rep. 2023 Oct 31;13:18678. doi: 10.1038/s41598-023-45799-5 (PMC10618491; doi:10.1038/s41598-023-45799-5)
Supplement: Supplementary file 1 — Supplementary Information 1. [file 41598_2023_45799_MOESM1_ESM.xlsx]

## Sheet: ID parameters
								Sequence Length						Charge Distribution (%)					Missed cleavages
		Proteins	Proteins Groups	Peptide Groups	PSMs	MS/MS	Success Rate (%)	Mean	Median	Min	Max	Mean	Median	2	3	4	5	6	0	1	2
Mouse Liver - Not embedded	Replicate 1	2627	2238	11024	15251	43791	34.8268	14.72	13	7	59	2.44	2	59.77	36.74	3.26	0.21	0.03	95.52	4.35	0.13
	Replicate 2	2850	2447	12441	16802	50230	33.4501	14.85	14	7	59	2.4459	2	59.07	37.48	3.27	0.16	0.02	94.83	5.01	0.16
	Replicate 3	2811	2411	12371	17162	51892	33.0725	14.87	14	7	59	2.46	2	57.69	38.33	3.72	0.24	0.01	93.03	6.64	0.33
Mouse Liver - 2% Agarose low melting embedded	Replicate 1	3051	2598	15336	21217	55796	38.026	15.14	14	7	59	2.47	2	57.98	37.2	4.5	0.3	0.03	94.37	5.39	0.24
	Replicate 2	2897	2498	13892	18835	55427	33.9816	15.06	14	7	59	2.47	2	57.46	38.28	3.94	0.3	0.02	94.28	5.48	0.24
	Replicate 3	2856	2450	12949	17512	51498	34.0052	14.87	14	7	59	2.45	2	58.7	37.59	3.44	0.26	0.02	94.68	5.09	0.23
Mouse Liver - 5% Gelatin embedded	Replicate 1	2859	2445	1370	18723	53595	34.9342	15.1295	14	7	59	2.487	2	56.04	39.57	4.05	0.31	0.03	93.55	6.18	0.27
	Replicate 2	2692	2296	12055	16571	47757	34.6986	14.9	14	7	59	2.458	2	58.49	37.49	3.74	0.27	0.01	94.44	5.24	0.32
	Replicate 3	2957	2532	14333	19604	55008	35.6385	15.16	14	7	59	2.48	2	56.91	38.55	4.19	0.32	0.03	94.12	5.66	0.21
