# Supplementary material for: Low-melting point agarose as embedding medium for MALDI mass spectrometry imaging and laser-capture microdissection-based proteomics
Source: Sci Rep. 2023 Oct 31;13:18678. doi: 10.1038/s41598-023-45799-5 (PMC10618491; doi:10.1038/s41598-023-45799-5)
Supplement: Supplementary file 2 — Supplementary Information 2. [file 41598_2023_45799_MOESM2_ESM.xlsx]

## Sheet: Multiconsensus
Accession	Description	Not Embedded 1	Not Embedded 2	Not Embedded 3	Agar 1	Agar 2	Agar 3	Gelatin 1	Gelatin 2	Gelatin 3
Q8C196	Carbamoyl-phosphate synthase [ammonia], mitochondrial OS=Mus musculus OX=10090 GN=Cps1 PE=1 SV=2	1500000000	2600000000	1700000000	3700000000	1600000000	1400000000	1800000000	700000000	1900000000
O35490	Betaine--homocysteine S-methyltransferase 1 OS=Mus musculus OX=10090 GN=Bhmt PE=1 SV=1	730000000	620000000	620000000	1400000000	900000000	530000000	740000000	340000000	700000000
Q8VDD5	Myosin-9 OS=Mus musculus OX=10090 GN=Myh9 PE=1 SV=4	19000000	52000000	23000000	79000000	67000000	54000000	53000000	40000000	90000000
P19096	Fatty acid synthase OS=Mus musculus OX=10090 GN=Fasn PE=1 SV=2	28000000	42000000	38000000	72000000	58000000	39000000	190000000	97000000	210000000
Q8BWT1	3-ketoacyl-CoA thiolase, mitochondrial OS=Mus musculus OX=10090 GN=Acaa2 PE=1 SV=3	300000000	210000000	220000000	690000000	350000000	420000000	200000000	160000000	260000000
P11499	Heat shock protein HSP 90-beta OS=Mus musculus OX=10090 GN=Hsp90ab1 PE=1 SV=3	130000000	190000000	210000000	380000000	170000000	220000000	380000000	200000000	350000000
P16460	Argininosuccinate synthase OS=Mus musculus OX=10090 GN=Ass1 PE=1 SV=1	180000000	160000000	230000000	990000000	1200000000	270000000	510000000	730000000	1900000000
Q8R0Y6	Cytosolic 10-formyltetrahydrofolate dehydrogenase OS=Mus musculus OX=10090 GN=Aldh1l1 PE=1 SV=1	160000000	190000000	240000000	430000000	300000000	220000000	420000000	220000000	380000000
Q03265	ATP synthase subunit alpha, mitochondrial OS=Mus musculus OX=10090 GN=Atp5f1a PE=1 SV=1	200000000	690000000	280000000	480000000	510000000	310000000	440000000	190000000	570000000
P20029	Endoplasmic reticulum chaperone BiP OS=Mus musculus OX=10090 GN=Hspa5 PE=1 SV=3	76000000	110000000	74000000	300000000	130000000	94000000	220000000	130000000	220000000
P63017	Heat shock cognate 71 kDa protein OS=Mus musculus OX=10090 GN=Hspa8 PE=1 SV=1	94000000	170000000	120000000	310000000	180000000	100000000	270000000	180000000	280000000
Q05920	Pyruvate carboxylase, mitochondrial OS=Mus musculus OX=10090 GN=Pc PE=1 SV=1	99000000	200000000	140000000	320000000	180000000	140000000	180000000	110000000	290000000
P11679	Keratin, type II cytoskeletal 8 OS=Mus musculus OX=10090 GN=Krt8 PE=1 SV=4	160000000	350000000	260000000	500000000	320000000	300000000	340000000	85000000	400000000
Q68FD5	Clathrin heavy chain 1 OS=Mus musculus OX=10090 GN=Cltc PE=1 SV=3	24000000	58000000	33000000	89000000	53000000	45000000	46000000	22000000	65000000
P08113	Endoplasmin OS=Mus musculus OX=10090 GN=Hsp90b1 PE=1 SV=2	42000000	68000000	49000000	160000000	140000000	120000000	110000000	85000000	150000000
P54869	Hydroxymethylglutaryl-CoA synthase, mitochondrial OS=Mus musculus OX=10090 GN=Hmgcs2 PE=1 SV=2	270000000	210000000	270000000	740000000	430000000	210000000	200000000	120000000	250000000
P26443	Glutamate dehydrogenase 1, mitochondrial OS=Mus musculus OX=10090 GN=Glud1 PE=1 SV=1	120000000	110000000	170000000	430000000	540000000	180000000	550000000	320000000	680000000
Q99LB7	Sarcosine dehydrogenase, mitochondrial OS=Mus musculus OX=10090 GN=Sardh PE=1 SV=1	48000000	150000000	110000000	500000000	230000000	240000000	220000000	100000000	290000000
Q9DBT9	Dimethylglycine dehydrogenase, mitochondrial OS=Mus musculus OX=10090 GN=Dmgdh PE=1 SV=1	130000000	230000000	170000000	230000000	160000000	88000000	130000000	69000000	130000000
P07901	Heat shock protein HSP 90-alpha OS=Mus musculus OX=10090 GN=Hsp90aa1 PE=1 SV=4	40000000	38000000	26000000	140000000	53000000	56000000	100000000	75000000	190000000
Q91Y97	Fructose-bisphosphate aldolase B OS=Mus musculus OX=10090 GN=Aldob PE=1 SV=3	330000000	130000000	60000000	530000000	65000000	87000000	160000000	48000000	120000000
Q8BMS1	Trifunctional enzyme subunit alpha, mitochondrial OS=Mus musculus OX=10090 GN=Hadha PE=1 SV=1	110000000	330000000	110000000	430000000	290000000	260000000	230000000	89000000	240000000
Q3UQ44	Ras GTPase-activating-like protein IQGAP2 OS=Mus musculus OX=10090 GN=Iqgap2 PE=1 SV=2	21000000	46000000	29000000	65000000	56000000	28000000	39000000	13000000	48000000
P01027	Complement C3 OS=Mus musculus OX=10090 GN=C3 PE=1 SV=3	28000000	42000000	59000000	120000000	82000000	54000000	69000000	52000000	110000000
Q8VDJ3	Vigilin OS=Mus musculus OX=10090 GN=Hdlbp PE=1 SV=1	20000000	28000000	17000000	58000000	52000000	34000000	34000000	22000000	38000000
P10126	Elongation factor 1-alpha 1 OS=Mus musculus OX=10090 GN=Eef1a1 PE=1 SV=3	73000000	300000000	240000000	840000000	460000000	270000000	560000000	190000000	500000000
P56480	ATP synthase subunit beta, mitochondrial OS=Mus musculus OX=10090 GN=Atp5f1b PE=1 SV=2	180000000	100000000	150000000	130000000	76000000	83000000	75000000	34000000	78000000
Q01853	Transitional endoplasmic reticulum ATPase OS=Mus musculus OX=10090 GN=Vcp PE=1 SV=4	70000000	41000000	54000000	77000000	61000000	55000000	48000000	36000000	51000000
Q61838	Pregnancy zone protein OS=Mus musculus OX=10090 GN=Pzp PE=1 SV=3	30000000	43000000	39000000	76000000	71000000	63000000	43000000	42000000	54000000
P24549	Retinal dehydrogenase 1 OS=Mus musculus OX=10090 GN=Aldh1a1 PE=1 SV=5	98000000	61000000	57000000	180000000	98000000	95000000	110000000	42000000	160000000
P08003	Protein disulfide-isomerase A4 OS=Mus musculus OX=10090 GN=Pdia4 PE=1 SV=3	32000000	47000000	42000000	92000000	75000000	68000000	65000000	71000000	120000000
P24270	Catalase OS=Mus musculus OX=10090 GN=Cat PE=1 SV=4	100000000	150000000	140000000	370000000	200000000	140000000	180000000	91000000	260000000
Q99K67	Alpha-aminoadipic semialdehyde synthase, mitochondrial OS=Mus musculus OX=10090 GN=Aass PE=1 SV=1	120000000	210000000	66000000	200000000	150000000	62000000	64000000	45000000	93000000
P70694	Estradiol 17 beta-dehydrogenase 5 OS=Mus musculus OX=10090 GN=Akr1c6 PE=1 SV=1	170000000	180000000	320000000	760000000	390000000	370000000	280000000	170000000	310000000
P14211	Calreticulin OS=Mus musculus OX=10090 GN=Calr PE=1 SV=1	35000000	62000000	47000000	260000000	130000000	86000000	93000000	71000000	160000000
Q9ET01	Glycogen phosphorylase, liver form OS=Mus musculus OX=10090 GN=Pygl PE=1 SV=4	30000000	57000000	49000000	200000000	120000000	86000000	120000000	65000000	140000000
Q91ZX7	Prolow-density lipoprotein receptor-related protein 1 OS=Mus musculus OX=10090 GN=Lrp1 PE=1 SV=1	4900000	8200000	4500000	40000000	10000000	10000000	9500000	9600000	13000000
Q9R0H0	Peroxisomal acyl-coenzyme A oxidase 1 OS=Mus musculus OX=10090 GN=Acox1 PE=1 SV=5	78000000	99000000	130000000	300000000	150000000	110000000	190000000	92000000	190000000
Q99KI0	Aconitate hydratase, mitochondrial OS=Mus musculus OX=10090 GN=Aco2 PE=1 SV=1	88000000	160000000	84000000	160000000	110000000	120000000	130000000	56000000	120000000
Q80X90	Filamin-B OS=Mus musculus OX=10090 GN=Flnb PE=1 SV=3	8800000	13000000	11000000	18000000	18000000	13000000	12000000	7300000	14000000
P11276	Fibronectin OS=Mus musculus OX=10090 GN=Fn1 PE=1 SV=4	11000000	13000000	14000000	32000000	25000000	21000000	15000000	18000000	21000000
P09103	Protein disulfide-isomerase OS=Mus musculus OX=10090 GN=P4hb PE=1 SV=2	110000000	84000000	100000000	180000000	97000000	100000000	91000000	58000000	97000000
P47738	Aldehyde dehydrogenase, mitochondrial OS=Mus musculus OX=10090 GN=Aldh2 PE=1 SV=1	98000000	80000000	140000000	230000000	130000000	110000000	100000000	43000000	100000000
Q99PL5	Ribosome-binding protein 1 OS=Mus musculus OX=10090 GN=Rrbp1 PE=1 SV=2	27000000	46000000	25000000	83000000	59000000	55000000	73000000	41000000	59000000
P38647	Stress-70 protein, mitochondrial OS=Mus musculus OX=10090 GN=Hspa9 PE=1 SV=3	53000000	86000000	80000000	100000000	94000000	96000000	70000000	45000000	110000000
Q9DBM2	Peroxisomal bifunctional enzyme OS=Mus musculus OX=10090 GN=Ehhadh PE=1 SV=4	45000000	250000000	70000000	150000000	72000000	62000000	76000000	34000000	220000000
P07724	Serum albumin OS=Mus musculus OX=10090 GN=Alb PE=1 SV=3	110000000	54000000	45000000	63000000	61000000	70000000	72000000	38000000	43000000
Q921I1	Serotransferrin OS=Mus musculus OX=10090 GN=Tf PE=1 SV=1	33000000	50000000	59000000	110000000	82000000	75000000	67000000	45000000	95000000
P41216	Long-chain-fatty-acid--CoA ligase 1 OS=Mus musculus OX=10090 GN=Acsl1 PE=1 SV=2	63000000	100000000	81000000	150000000	110000000	98000000	90000000	29000000	140000000
P32020	Non-specific lipid-transfer protein OS=Mus musculus OX=10090 GN=Scp2 PE=1 SV=3	140000000	180000000	250000000	400000000	200000000	110000000	59000000	19000000	77000000
P27773	Protein disulfide-isomerase A3 OS=Mus musculus OX=10090 GN=Pdia3 PE=1 SV=2	47000000	88000000	86000000	210000000	130000000	140000000	180000000	140000000	200000000
P63038	60 kDa heat shock protein, mitochondrial OS=Mus musculus OX=10090 GN=Hspd1 PE=1 SV=1	95000000	150000000	120000000	170000000	110000000	86000000	96000000	98000000	70000000
P28665	Murinoglobulin-1 OS=Mus musculus OX=10090 GN=Mug1 PE=1 SV=3	16000000	13000000	31000000	77000000	32000000	22000000	14000000	2700000	12000000
P49429	4-hydroxyphenylpyruvate dioxygenase OS=Mus musculus OX=10090 GN=Hpd PE=1 SV=3	130000000	300000000	160000000	300000000	340000000	170000000	370000000	180000000	370000000
P57780	Alpha-actinin-4 OS=Mus musculus OX=10090 GN=Actn4 PE=1 SV=1	14000000	21000000	14000000	46000000	36000000	23000000	25000000	11000000	29000000
Q8VDN2	Sodium/potassium-transporting ATPase subunit alpha-1 OS=Mus musculus OX=10090 GN=Atp1a1 PE=1 SV=1	19000000	35000000	22000000	67000000	39000000	48000000	56000000	22000000	47000000
P16858	Glyceraldehyde-3-phosphate dehydrogenase OS=Mus musculus OX=10090 GN=Gapdh PE=1 SV=2	42000000	130000000	96000000	320000000	160000000	130000000	150000000	97000000	220000000
Q99MR8	Methylcrotonoyl-CoA carboxylase subunit alpha, mitochondrial OS=Mus musculus OX=10090 GN=Mccc1 PE=1 SV=2	18000000	40000000	14000000	39000000	63000000	23000000	52000000	15000000	47000000
P34914	Bifunctional epoxide hydrolase 2 OS=Mus musculus OX=10090 GN=Ephx2 PE=1 SV=2	61000000	74000000	79000000	150000000	75000000	43000000	42000000	33000000	56000000
P16546	Spectrin alpha chain, non-erythrocytic 1 OS=Mus musculus OX=10090 GN=Sptan1 PE=1 SV=4	7000000	7800000	9800000	22000000	11000000	11000000	13000000	7000000	16000000
Q9JKR6	Hypoxia up-regulated protein 1 OS=Mus musculus OX=10090 GN=Hyou1 PE=1 SV=1	10000000	21000000	28000000	74000000	41000000	31000000	30000000	30000000	42000000
Q8K2B3	Succinate dehydrogenase [ubiquinone] flavoprotein subunit, mitochondrial OS=Mus musculus OX=10090 GN=Sdha PE=1 SV=1	66000000	120000000	120000000	180000000	200000000	100000000	100000000	49000000	150000000
P26039	Talin-1 OS=Mus musculus OX=10090 GN=Tln1 PE=1 SV=2	5000000	9200000	12000000	17000000	11000000	6400000	5100000	3100000	6300000
P51660	Peroxisomal multifunctional enzyme type 2 OS=Mus musculus OX=10090 GN=Hsd17b4 PE=1 SV=3	54000000	120000000	69000000	140000000	69000000	61000000	79000000	41000000	140000000
P58252	Elongation factor 2 OS=Mus musculus OX=10090 GN=Eef2 PE=1 SV=2	32000000	85000000	31000000	88000000	66000000	45000000	89000000	20000000	110000000
Q9JHU4	Cytoplasmic dynein 1 heavy chain 1 OS=Mus musculus OX=10090 GN=Dync1h1 PE=1 SV=2	2100000	6000000	5100000	10000000	8200000	4900000	10000000	3100000	12000000
Q91YI0	Argininosuccinate lyase OS=Mus musculus OX=10090 GN=Asl PE=1 SV=1	160000000	150000000	110000000	120000000	82000000	84000000	71000000	45000000	170000000
Q8CGC7	Bifunctional glutamate/proline--tRNA ligase OS=Mus musculus OX=10090 GN=Eprs PE=1 SV=4	11000000	13000000	15000000	32000000	29000000	20000000	30000000	16000000	33000000
Q78PY7	Staphylococcal nuclease domain-containing protein 1 OS=Mus musculus OX=10090 GN=Snd1 PE=1 SV=1	28000000	35000000	53000000	110000000	88000000	60000000	62000000	36000000	71000000
Q8CHR6	Dihydropyrimidine dehydrogenase [NADP(+)] OS=Mus musculus OX=10090 GN=Dpyd PE=1 SV=1	15000000	29000000	34000000	53000000	48000000	27000000	25000000	14000000	34000000
O35488	Very long-chain acyl-CoA synthetase OS=Mus musculus OX=10090 GN=Slc27a2 PE=1 SV=2	44000000	77000000	67000000	170000000	110000000	71000000	73000000	42000000	130000000
Q9QXS1	Plectin OS=Mus musculus OX=10090 GN=Plec PE=1 SV=3	3900000	5100000	6200000	13000000	8800000	6600000	7300000	4800000	7300000
O35945	Aldehyde dehydrogenase, cytosolic 1 OS=Mus musculus OX=10090 GN=Aldh1a7 PE=1 SV=1	6800000	8400000	3300000	23000000	18000000	10000000	11000000	11000000	24000000
P37040	NADPH--cytochrome P450 reductase OS=Mus musculus OX=10090 GN=Por PE=1 SV=2	49000000	46000000	52000000	110000000	54000000	41000000	31000000	30000000	52000000
Q922D8	C-1-tetrahydrofolate synthase, cytoplasmic OS=Mus musculus OX=10090 GN=Mthfd1 PE=1 SV=4	33000000	63000000	47000000	110000000	67000000	74000000	96000000	51000000	120000000
P50544	Very long-chain specific acyl-CoA dehydrogenase, mitochondrial OS=Mus musculus OX=10090 GN=Acadvl PE=1 SV=3	54000000	75000000	80000000	64000000	47000000	38000000	59000000	18000000	41000000
Q91V92	ATP-citrate synthase OS=Mus musculus OX=10090 GN=Acly PE=1 SV=1	4200000	7900000	5500000	31000000	18000000	7700000	52000000	25000000	87000000
P97872	Dimethylaniline monooxygenase [N-oxide-forming] 5 OS=Mus musculus OX=10090 GN=Fmo5 PE=1 SV=4	38000000	97000000	79000000	250000000	190000000	24000000	180000000	40000000	210000000
P50247	Adenosylhomocysteinase OS=Mus musculus OX=10090 GN=Ahcy PE=1 SV=3	120000000	150000000	94000000	280000000	110000000	81000000	91000000	57000000	78000000
Q99JY0	Trifunctional enzyme subunit beta, mitochondrial OS=Mus musculus OX=10090 GN=Hadhb PE=1 SV=1	130000000	160000000	200000000	320000000	290000000	140000000	120000000	96000000	180000000
Q9QXX4	Calcium-binding mitochondrial carrier protein Aralar2 OS=Mus musculus OX=10090 GN=Slc25a13 PE=1 SV=1	36000000	62000000	53000000	130000000	61000000	43000000	83000000	32000000	67000000
O88569	Heterogeneous nuclear ribonucleoproteins A2/B1 OS=Mus musculus OX=10090 GN=Hnrnpa2b1 PE=1 SV=2	19000000	48000000	62000000	140000000	78000000	67000000	49000000	82000000	57000000
Q62261	Spectrin beta chain, non-erythrocytic 1 OS=Mus musculus OX=10090 GN=Sptbn1 PE=1 SV=2	4500000	9500000	6600000	13000000	11000000	6900000	7700000	6900000	12000000
P48678	Prelamin-A/C OS=Mus musculus OX=10090 GN=Lmna PE=1 SV=2	12000000	28000000	20000000	63000000	48000000	28000000	33000000	9400000	45000000
Q8BH00	2-aminomuconic semialdehyde dehydrogenase OS=Mus musculus OX=10090 GN=Aldh8a1 PE=1 SV=1	43000000	62000000	27000000	65000000	75000000	90000000	26000000	44000000	79000000
O88844	Isocitrate dehydrogenase [NADP] cytoplasmic OS=Mus musculus OX=10090 GN=Idh1 PE=1 SV=2	22000000	34000000	23000000	62000000	50000000	49000000	27000000	13000000	39000000
Q91ZA3	Propionyl-CoA carboxylase alpha chain, mitochondrial OS=Mus musculus OX=10090 GN=Pcca PE=1 SV=2	16000000	22000000	20000000	32000000	28000000	19000000	16000000	10000000	24000000
P00329	Alcohol dehydrogenase 1 OS=Mus musculus OX=10090 GN=Adh1 PE=1 SV=2	36000000	37000000	26000000	280000000	180000000	34000000	170000000	36000000	280000000
Q91X83	S-adenosylmethionine synthase isoform type-1 OS=Mus musculus OX=10090 GN=Mat1a PE=1 SV=1	190000000	240000000	150000000	200000000	470000000	200000000	120000000	100000000	95000000
P68372	Tubulin beta-4B chain OS=Mus musculus OX=10090 GN=Tubb4b PE=1 SV=1	15000000			95000000
P15105	Glutamine synthetase OS=Mus musculus OX=10090 GN=Glul PE=1 SV=6	42000000	42000000	74000000	210000000	94000000	50000000	37000000	32000000	63000000
Q8VC12	Urocanate hydratase OS=Mus musculus OX=10090 GN=Uroc1 PE=1 SV=2	20000000	87000000	16000000	130000000	67000000	57000000	95000000	36000000	98000000
O08601	Microsomal triglyceride transfer protein large subunit OS=Mus musculus OX=10090 GN=Mttp PE=1 SV=2	24000000	61000000	30000000	81000000	65000000	30000000	40000000	20000000	100000000
Q9Z0X1	Apoptosis-inducing factor 1, mitochondrial OS=Mus musculus OX=10090 GN=Aifm1 PE=1 SV=1	36000000	93000000	30000000	88000000	84000000	40000000	94000000	49000000	85000000
Q9EQ20	Methylmalonate-semialdehyde dehydrogenase [acylating], mitochondrial OS=Mus musculus OX=10090 GN=Aldh6a1 PE=1 SV=1	33000000	39000000	21000000	53000000	44000000	35000000	35000000	18000000	43000000
Q8VC30	Triokinase/FMN cyclase OS=Mus musculus OX=10090 GN=Tkfc PE=1 SV=1	44000000	110000000	61000000	140000000	57000000	77000000	120000000	130000000	130000000
Q9QY30	Bile salt export pump OS=Mus musculus OX=10090 GN=Abcb11 PE=1 SV=2	4700000	11000000	9300000	33000000	23000000	7900000	15000000	7100000	23000000
P14824	Annexin A6 OS=Mus musculus OX=10090 GN=Anxa6 PE=1 SV=3	14000000	24000000	22000000	40000000	30000000	19000000	25000000	20000000	23000000
Q91VA0	Acyl-coenzyme A synthetase ACSM1, mitochondrial OS=Mus musculus OX=10090 GN=Acsm1 PE=1 SV=1	40000000	85000000	68000000	190000000	120000000	72000000	82000000	47000000	90000000
Q05793	Basement membrane-specific heparan sulfate proteoglycan core protein OS=Mus musculus OX=10090 GN=Hspg2 PE=1 SV=1	4300000	9400000	7500000	20000000	13000000	8000000	8900000	4700000	7600000
Q8CHT0	Delta-1-pyrroline-5-carboxylate dehydrogenase, mitochondrial OS=Mus musculus OX=10090 GN=Aldh4a1 PE=1 SV=3	24000000	66000000	47000000	150000000	57000000	47000000	50000000	53000000	63000000
Q60597	2-oxoglutarate dehydrogenase, mitochondrial OS=Mus musculus OX=10090 GN=Ogdh PE=1 SV=3	14000000	22000000	12000000	24000000	26000000	15000000	9900000	10000000	18000000
Q8CGK3	Lon protease homolog, mitochondrial OS=Mus musculus OX=10090 GN=Lonp1 PE=1 SV=2	12000000	24000000	22000000	39000000	28000000	17000000	29000000	24000000	38000000
P28271	Cytoplasmic aconitate hydratase OS=Mus musculus OX=10090 GN=Aco1 PE=1 SV=3	22000000	28000000	33000000	47000000	72000000	29000000	44000000	19000000	33000000
Q91WU0	Carboxylesterase 1F OS=Mus musculus OX=10090 GN=Ces1f PE=1 SV=1	15000000	25000000	12000000	53000000	42000000	15000000	25000000	12000000	56000000
Q8BW75	Amine oxidase [flavin-containing] B OS=Mus musculus OX=10090 GN=Maob PE=1 SV=4	33000000	73000000	48000000	210000000	160000000	71000000	160000000	79000000	240000000
Q8VCT4	Carboxylesterase 1D OS=Mus musculus OX=10090 GN=Ces1d PE=1 SV=1	97000000	110000000	75000000	200000000	120000000	40000000	82000000	52000000	110000000
Q8BGQ7	Alanine--tRNA ligase, cytoplasmic OS=Mus musculus OX=10090 GN=Aars PE=1 SV=1	14000000	12000000	13000000	23000000	26000000	19000000	16000000	9900000	15000000
Q8K010	5-oxoprolinase OS=Mus musculus OX=10090 GN=Oplah PE=1 SV=1	9600000	16000000	17000000	26000000	19000000	12000000	12000000	8300000	14000000
Q921H8	3-ketoacyl-CoA thiolase A, peroxisomal OS=Mus musculus OX=10090 GN=Acaa1a PE=1 SV=1	25000000	46000000	22000000	34000000	32000000	25000000	24000000	12000000	27000000
Q9Z2V4	Phosphoenolpyruvate carboxykinase, cytosolic [GTP] OS=Mus musculus OX=10090 GN=Pck1 PE=1 SV=1	21000000	35000000	28000000	54000000	32000000	34000000	24000000	13000000	22000000
Q99MN9	Propionyl-CoA carboxylase beta chain, mitochondrial OS=Mus musculus OX=10090 GN=Pccb PE=1 SV=2	19000000	41000000	32000000	49000000	42000000	23000000	38000000	17000000	31000000
E9Q414	Apolipoprotein B-100 OS=Mus musculus OX=10090 GN=Apob PE=1 SV=1	2900000	7700000	7700000	19000000	16000000	6600000	12000000	5200000	14000000
Q61316	Heat shock 70 kDa protein 4 OS=Mus musculus OX=10090 GN=Hspa4 PE=1 SV=1	5700000	13000000	8100000	19000000	13000000	17000000	11000000	7100000	15000000
P35492	Histidine ammonia-lyase OS=Mus musculus OX=10090 GN=Hal PE=1 SV=1	15000000	31000000	24000000	83000000	56000000	23000000	46000000	28000000	66000000
Q91X77	Cytochrome P450 2C50 OS=Mus musculus OX=10090 GN=Cyp2c50 PE=1 SV=2	7900000	10000000	15000000	33000000	27000000	11000000	13000000	4700000	15000000
Q63886	UDP-glucuronosyltransferase 1-1 OS=Mus musculus OX=10090 GN=Ugt1a1 PE=1 SV=2	18000000	72000000	49000000	130000000	100000000	25000000	89000000	12000000	100000000
P05202	Aspartate aminotransferase, mitochondrial OS=Mus musculus OX=10090 GN=Got2 PE=1 SV=1	150000000	130000000	130000000	240000000	190000000	86000000	110000000	120000000	100000000
Q91WN4	Kynurenine 3-monooxygenase OS=Mus musculus OX=10090 GN=Kmo PE=1 SV=1	13000000	57000000	50000000	90000000	42000000	40000000	31000000	28000000	48000000
P56593	Cytochrome P450 2A12 OS=Mus musculus OX=10090 GN=Cyp2a12 PE=1 SV=2	10000000	47000000	13000000	61000000	38000000	17000000	46000000	15000000	44000000
Q5SW19	Clustered mitochondria protein homolog OS=Mus musculus OX=10090 GN=Cluh PE=1 SV=2	5500000	11000000	8800000	19000000	15000000	9900000	16000000	5100000	18000000
P56654	Cytochrome P450 2C37 OS=Mus musculus OX=10090 GN=Cyp2c37 PE=1 SV=2	25000000	16000000	41000000	40000000	36000000	18000000	16000000	8000000	16000000
Q7TMM9	Tubulin beta-2A chain OS=Mus musculus OX=10090 GN=Tubb2a PE=1 SV=1	2300000	7100000	7200000	12000000	3500000	9800000	6800000	6400000	5400000
P10649	Glutathione S-transferase Mu 1 OS=Mus musculus OX=10090 GN=Gstm1 PE=1 SV=2	67000000	39000000	60000000	67000000	93000000	31000000	49000000	32000000	67000000
Q8CC88	von Willebrand factor A domain-containing protein 8 OS=Mus musculus OX=10090 GN=Vwa8 PE=1 SV=2	9800000	16000000	12000000	21000000	19000000	13000000	13000000	4800000	13000000
Q8VCH0	3-ketoacyl-CoA thiolase B, peroxisomal OS=Mus musculus OX=10090 GN=Acaa1b PE=1 SV=1	2900000	27000000	12000000	31000000	13000000	12000000	14000000	11000000	34000000
Q9QXF8	Glycine N-methyltransferase OS=Mus musculus OX=10090 GN=Gnmt PE=1 SV=3	200000000	110000000	4800000	180000000	38000000	5600000	31000000	81000000	87000000
Q6NZJ6	Eukaryotic translation initiation factor 4 gamma 1 OS=Mus musculus OX=10090 GN=Eif4g1 PE=1 SV=1	8100000	15000000	13000000	24000000	17000000	17000000	19000000	11000000	16000000
P26231	Catenin alpha-1 OS=Mus musculus OX=10090 GN=Ctnna1 PE=1 SV=1	7100000	7400000	4600000	23000000	17000000	10000000	12000000	5100000	15000000
P40142	Transketolase OS=Mus musculus OX=10090 GN=Tkt PE=1 SV=1	61000000	92000000	31000000	91000000	71000000	77000000	110000000	59000000	100000000
P25688	Uricase OS=Mus musculus OX=10090 GN=Uox PE=1 SV=2	230000000	260000000	180000000	490000000	310000000	200000000	480000000	420000000	610000000
Q8K0E8	Fibrinogen beta chain OS=Mus musculus OX=10090 GN=Fgb PE=1 SV=1	13000000	33000000	23000000	34000000	35000000	27000000	36000000	18000000	37000000
O55143	Sarcoplasmic/endoplasmic reticulum calcium ATPase 2 OS=Mus musculus OX=10090 GN=Atp2a2 PE=1 SV=2	9900000	23000000	8700000	36000000	27000000	18000000	33000000	16000000	28000000
Q8QZT1	Acetyl-CoA acetyltransferase, mitochondrial OS=Mus musculus OX=10090 GN=Acat1 PE=1 SV=1	42000000	56000000	35000000	83000000	43000000	44000000	23000000	12000000	39000000
Q8JZR0	Long-chain-fatty-acid--CoA ligase 5 OS=Mus musculus OX=10090 GN=Acsl5 PE=1 SV=1	8400000	34000000	25000000	71000000	27000000	15000000	83000000	23000000	73000000
Q80XL6	Acyl-CoA dehydrogenase family member 11 OS=Mus musculus OX=10090 GN=Acad11 PE=1 SV=2	45000000	80000000	43000000	63000000	46000000	25000000	38000000	19000000	64000000
Q9CWF2	Tubulin beta-2B chain OS=Mus musculus OX=10090 GN=Tubb2b PE=1 SV=1	1100000	3100000	2100000	4700000	3500000	2600000	2200000	2100000	5400000
E9PV24	Fibrinogen alpha chain OS=Mus musculus OX=10090 GN=Fga PE=1 SV=1	21000000	43000000	44000000	92000000	64000000	58000000	65000000	48000000	76000000
Q9DB77	Cytochrome b-c1 complex subunit 2, mitochondrial OS=Mus musculus OX=10090 GN=Uqcrc2 PE=1 SV=1	27000000	56000000	59000000	99000000	48000000	41000000	48000000	58000000	90000000
P52825	Carnitine O-palmitoyltransferase 2, mitochondrial OS=Mus musculus OX=10090 GN=Cpt2 PE=1 SV=2	40000000	71000000	63000000	98000000	56000000	33000000	59000000	32000000	65000000
Q8CIE6	Coatomer subunit alpha OS=Mus musculus OX=10090 GN=Copa PE=1 SV=2	10000000	20000000	7300000	19000000	17000000	11000000	25000000	12000000	23000000
Q02053	Ubiquitin-like modifier-activating enzyme 1 OS=Mus musculus OX=10090 GN=Uba1 PE=1 SV=1	14000000	13000000	15000000	22000000	15000000	16000000	14000000	8600000	14000000
P99024	Tubulin beta-5 chain OS=Mus musculus OX=10090 GN=Tubb5 PE=1 SV=1	10000000	16000000	9400000	14000000	12000000	4100000	19000000	4400000	11000000
Q60932	Voltage-dependent anion-selective channel protein 1 OS=Mus musculus OX=10090 GN=Vdac1 PE=1 SV=3	71000000	75000000	58000000	150000000	63000000	56000000	97000000	23000000	160000000
P20918	Plasminogen OS=Mus musculus OX=10090 GN=Plg PE=1 SV=3	6200000	15000000	5700000	13000000	14000000	11000000	18000000	6600000	18000000
P62737	Actin, aortic smooth muscle OS=Mus musculus OX=10090 GN=Acta2 PE=1 SV=1	7900000	1700000	8900000	160000000	11000000	870000	3500000	17000000	48000000
P68134	Actin, alpha skeletal muscle OS=Mus musculus OX=10090 GN=Acta1 PE=1 SV=1	7900000	1700000	8900000	160000000	11000000	870000	3500000	17000000	48000000
P68033	Actin, alpha cardiac muscle 1 OS=Mus musculus OX=10090 GN=Actc1 PE=1 SV=1	7900000	1700000	8900000	160000000	11000000	870000	3500000	17000000	48000000
P63268	Actin, gamma-enteric smooth muscle OS=Mus musculus OX=10090 GN=Actg2 PE=1 SV=1	7900000	1700000	8900000	160000000	11000000	870000	3500000	17000000	48000000
P62960	Nuclease-sensitive element-binding protein 1 OS=Mus musculus OX=10090 GN=Ybx1 PE=1 SV=3	3800000	28000000	6400000	70000000	7300000	16000000	16000000	9500000	28000000
P16332	Methylmalonyl-CoA mutase, mitochondrial OS=Mus musculus OX=10090 GN=Mmut PE=1 SV=2	22000000	32000000	30000000	26000000	24000000	16000000	25000000	20000000	32000000
Q6PB66	Leucine-rich PPR motif-containing protein, mitochondrial OS=Mus musculus OX=10090 GN=Lrpprc PE=1 SV=2	11000000	15000000	19000000	26000000	16000000	12000000	16000000	8600000	19000000
Q60759	Glutaryl-CoA dehydrogenase, mitochondrial OS=Mus musculus OX=10090 GN=Gcdh PE=1 SV=2	33000000	46000000	46000000	92000000	70000000	44000000	50000000	31000000	97000000
P68369	Tubulin alpha-1A chain OS=Mus musculus OX=10090 GN=Tuba1a PE=1 SV=1	6800000	6700000			6600000	3500000	3100000		6300000
P05213	Tubulin alpha-1B chain OS=Mus musculus OX=10090 GN=Tuba1b PE=1 SV=2	6800000	9700000	3000000		12000000	7800000	3100000		9000000
Q8CIM7	Cytochrome P450 2D26 OS=Mus musculus OX=10090 GN=Cyp2d26 PE=1 SV=1	46000000	65000000	81000000	100000000	66000000	39000000	67000000	35000000	51000000
Q8VCW8	Acyl-CoA synthetase family member 2, mitochondrial OS=Mus musculus OX=10090 GN=Acsf2 PE=1 SV=1	23000000	23000000	37000000	99000000	40000000	36000000	24000000	11000000	31000000
P68373	Tubulin alpha-1C chain OS=Mus musculus OX=10090 GN=Tuba1c PE=1 SV=1	13000000		9700000	2500000	10000000	16000000	3700000	9600000	240000
Q9D6F9	Tubulin beta-4A chain OS=Mus musculus OX=10090 GN=Tubb4a PE=1 SV=3	410000			21000000	5700000	1000000	3500000	810000	10000000
P61922	4-aminobutyrate aminotransferase, mitochondrial OS=Mus musculus OX=10090 GN=Abat PE=1 SV=1	19000000	18000000	18000000	32000000	31000000	20000000	13000000	9000000	20000000
P60843	Eukaryotic initiation factor 4A-I OS=Mus musculus OX=10090 GN=Eif4a1 PE=1 SV=1	14000000	21000000	3900000	28000000	28000000	14000000	21000000	5400000	32000000
P47740	Fatty aldehyde dehydrogenase OS=Mus musculus OX=10090 GN=Aldh3a2 PE=1 SV=2	41000000	74000000	35000000	76000000	57000000	35000000	91000000	40000000	110000000
P17156	Heat shock-related 70 kDa protein 2 OS=Mus musculus OX=10090 GN=Hspa2 PE=1 SV=2
P55096	ATP-binding cassette sub-family D member 3 OS=Mus musculus OX=10090 GN=Abcd3 PE=1 SV=2	48000000	110000000	120000000	140000000	88000000	61000000	110000000	60000000	110000000
Q9D0R2	Threonine--tRNA ligase, cytoplasmic OS=Mus musculus OX=10090 GN=Tars PE=1 SV=2	5600000	12000000	7400000	27000000	16000000	9900000	26000000	6300000	31000000
P06801	NADP-dependent malic enzyme OS=Mus musculus OX=10090 GN=Me1 PE=1 SV=2	7100000	14000000	12000000	22000000	23000000	13000000	17000000	16000000	36000000
P58710	L-gulonolactone oxidase OS=Mus musculus OX=10090 GN=Gulo PE=1 SV=3	21000000	24000000	37000000	130000000	76000000	30000000	64000000	29000000	38000000
P35564	Calnexin OS=Mus musculus OX=10090 GN=Canx PE=1 SV=1	13000000	27000000	13000000	46000000	52000000	41000000	46000000	28000000	42000000
P51174	Long-chain specific acyl-CoA dehydrogenase, mitochondrial OS=Mus musculus OX=10090 GN=Acadl PE=1 SV=2	25000000	32000000	29000000	75000000	52000000	20000000	26000000	7000000	43000000
Q921G7	Electron transfer flavoprotein-ubiquinone oxidoreductase, mitochondrial OS=Mus musculus OX=10090 GN=Etfdh PE=1 SV=1	52000000	45000000	67000000	110000000	99000000	64000000	70000000	37000000	77000000
P50136	2-oxoisovalerate dehydrogenase subunit alpha, mitochondrial OS=Mus musculus OX=10090 GN=Bckdha PE=1 SV=1	6400000	11000000	7600000	22000000	13000000	16000000	7100000	8500000	14000000
P26043	Radixin OS=Mus musculus OX=10090 GN=Rdx PE=1 SV=3	9900000	16000000	13000000	44000000	31000000	28000000	28000000	11000000	33000000
Q61941	NAD(P) transhydrogenase, mitochondrial OS=Mus musculus OX=10090 GN=Nnt PE=1 SV=2	13000000	27000000	15000000	45000000	29000000	13000000	45000000	24000000	43000000
P68368	Tubulin alpha-4A chain OS=Mus musculus OX=10090 GN=Tuba4a PE=1 SV=1	21000000	25000000	27000000	48000000	31000000	16000000	22000000	18000000	15000000
Q3TXS7	26S proteasome non-ATPase regulatory subunit 1 OS=Mus musculus OX=10090 GN=Psmd1 PE=1 SV=1	16000000	11000000	13000000	16000000	17000000	12000000	11000000	7700000	16000000
Q91YQ5	Dolichyl-diphosphooligosaccharide--protein glycosyltransferase subunit 1 OS=Mus musculus OX=10090 GN=Rpn1 PE=1 SV=1	31000000	49000000	31000000	80000000	68000000	46000000	59000000	48000000	70000000
P21981	Protein-glutamine gamma-glutamyltransferase 2 OS=Mus musculus OX=10090 GN=Tgm2 PE=1 SV=4	19000000	12000000	16000000	33000000	26000000	18000000	41000000	31000000	46000000
P16331	Phenylalanine-4-hydroxylase OS=Mus musculus OX=10090 GN=Pah PE=1 SV=4	71000000	86000000	84000000	100000000	68000000	64000000	96000000	42000000	75000000
Q8BTM8	Filamin-A OS=Mus musculus OX=10090 GN=Flna PE=1 SV=5	2400000	10000000	5300000	8100000	11000000	7200000	7800000	3400000	10000000
Q8R081	Heterogeneous nuclear ribonucleoprotein L OS=Mus musculus OX=10090 GN=Hnrnpl PE=1 SV=2	12000000	13000000	5900000	27000000	22000000	8700000	8500000	13000000	18000000
P27659	60S ribosomal protein L3 OS=Mus musculus OX=10090 GN=Rpl3 PE=1 SV=3	22000000	49000000	61000000	120000000	82000000	47000000	68000000	35000000	79000000
Q9CZN7	Serine hydroxymethyltransferase, mitochondrial OS=Mus musculus OX=10090 GN=Shmt2 PE=1 SV=1	16000000	22000000	17000000	42000000	22000000	20000000	21000000	12000000	32000000
Q64458	Cytochrome P450 2C29 OS=Mus musculus OX=10090 GN=Cyp2c29 PE=1 SV=2	28000000	35000000	47000000	200000000	75000000	33000000	59000000	30000000	71000000
Q99PG0	Arylacetamide deacetylase OS=Mus musculus OX=10090 GN=Aadac PE=1 SV=3	37000000	58000000	56000000	180000000	73000000	59000000	80000000	60000000	120000000
P97351	40S ribosomal protein S3a OS=Mus musculus OX=10090 GN=Rps3a PE=1 SV=3	26000000	71000000	57000000	190000000	73000000	64000000	100000000	50000000	140000000
Q91W43	Glycine dehydrogenase (decarboxylating), mitochondrial OS=Mus musculus OX=10090 GN=Gldc PE=1 SV=1	15000000	28000000	16000000	37000000	32000000	17000000	20000000	11000000	39000000
P97742	Carnitine O-palmitoyltransferase 1, liver isoform OS=Mus musculus OX=10090 GN=Cpt1a PE=1 SV=4	21000000	51000000	16000000	44000000	40000000	24000000	34000000	16000000	37000000
Q9QZW0	Phospholipid-transporting ATPase 11C OS=Mus musculus OX=10090 GN=Atp11c PE=1 SV=2	12000000	18000000	33000000	36000000	41000000	22000000	17000000	11000000	24000000
P28666	Murinoglobulin-2 OS=Mus musculus OX=10090 GN=Mug2 PE=1 SV=2	630000	2000000	1500000	5500000	3100000	2000000	3900000	2900000	7400000
Q8R086	Sulfite oxidase, mitochondrial OS=Mus musculus OX=10090 GN=Suox PE=1 SV=2	14000000	17000000	20000000	49000000	43000000	22000000	17000000	8700000	20000000
Q91ZJ5	UTP--glucose-1-phosphate uridylyltransferase OS=Mus musculus OX=10090 GN=Ugp2 PE=1 SV=3	16000000	25000000	30000000	71000000	29000000	35000000	42000000	17000000	46000000
O88428	Bifunctional 3'-phosphoadenosine 5'-phosphosulfate synthase 2 OS=Mus musculus OX=10090 GN=Papss2 PE=1 SV=2	8100000	19000000	12000000	27000000	37000000	25000000	50000000	35000000	76000000
Q6GQT9	Nodal modulator 1 OS=Mus musculus OX=10090 GN=Nomo1 PE=1 SV=1	6800000	14000000	12000000	18000000	19000000	15000000	12000000	9400000	51000000
Q99J08	SEC14-like protein 2 OS=Mus musculus OX=10090 GN=Sec14l2 PE=1 SV=1	20000000	28000000	13000000	49000000	42000000	30000000	20000000	13000000	28000000
P68040	Receptor of activated protein C kinase 1 OS=Mus musculus OX=10090 GN=Rack1 PE=1 SV=3	18000000	32000000	14000000	83000000	35000000	47000000	35000000	16000000	57000000
Q91VD9	NADH-ubiquinone oxidoreductase 75 kDa subunit, mitochondrial OS=Mus musculus OX=10090 GN=Ndufs1 PE=1 SV=2	19000000	19000000	33000000	32000000	21000000	23000000	13000000	8200000	12000000
P06909	Complement factor H OS=Mus musculus OX=10090 GN=Cfh PE=1 SV=2	3100000	4300000	2100000	9500000	8100000	6300000	14000000	5600000	14000000
Q3ULD5	Methylcrotonoyl-CoA carboxylase beta chain, mitochondrial OS=Mus musculus OX=10090 GN=Mccc2 PE=1 SV=1	7300000	16000000	12000000	35000000	41000000	15000000	33000000	18000000	43000000
Q8BI84	Transport and Golgi organization protein 1 homolog OS=Mus musculus OX=10090 GN=Mia3 PE=1 SV=2	4200000	3200000	3700000	11000000	7200000	5700000	4500000	3000000	5100000
P54071	Isocitrate dehydrogenase [NADP], mitochondrial OS=Mus musculus OX=10090 GN=Idh2 PE=1 SV=3	17000000	36000000	36000000	78000000	58000000	47000000	42000000	33000000	50000000
P23116	Eukaryotic translation initiation factor 3 subunit A OS=Mus musculus OX=10090 GN=Eif3a PE=1 SV=5	2800000	11000000	12000000	19000000	14000000	8200000	8300000	8400000	12000000
P47962	60S ribosomal protein L5 OS=Mus musculus OX=10090 GN=Rpl5 PE=1 SV=3	16000000	35000000	13000000	52000000	54000000	48000000	71000000	35000000	75000000
Q61598	Rab GDP dissociation inhibitor beta OS=Mus musculus OX=10090 GN=Gdi2 PE=1 SV=1	14000000	11000000	11000000	19000000	12000000	8600000	9600000	11000000	11000000
Q3UPL0	Protein transport protein Sec31A OS=Mus musculus OX=10090 GN=Sec31a PE=1 SV=2	9700000	16000000	13000000	33000000	23000000	20000000	21000000	9900000	25000000
Q3UMF0	Cordon-bleu protein-like 1 OS=Mus musculus OX=10090 GN=Cobll1 PE=1 SV=2	2600000	1900000	2600000	14000000	6800000	4700000	2000000	2000000	5400000
Q9WU79	Proline dehydrogenase 1, mitochondrial OS=Mus musculus OX=10090 GN=Prodh PE=1 SV=2	20000000	22000000	37000000	23000000	19000000	16000000	25000000	20000000	30000000
Q8VEK3	Heterogeneous nuclear ribonucleoprotein U OS=Mus musculus OX=10090 GN=Hnrnpu PE=1 SV=1	37000000	57000000	81000000	100000000	79000000	57000000	58000000	37000000	70000000
Q00519	Xanthine dehydrogenase/oxidase OS=Mus musculus OX=10090 GN=Xdh PE=1 SV=5	4500000	8300000	13000000	22000000	15000000	6000000	16000000	7300000	13000000
Q9CZ13	Cytochrome b-c1 complex subunit 1, mitochondrial OS=Mus musculus OX=10090 GN=Uqcrc1 PE=1 SV=2	39000000	18000000	48000000	59000000	27000000	27000000	19000000	13000000	17000000
P28474	Alcohol dehydrogenase class-3 OS=Mus musculus OX=10090 GN=Adh5 PE=1 SV=3	24000000	29000000	28000000	170000000	25000000	47000000	42000000	44000000	25000000
Q9JLJ2	4-trimethylaminobutyraldehyde dehydrogenase OS=Mus musculus OX=10090 GN=Aldh9a1 PE=1 SV=1	47000000	39000000	26000000	58000000	69000000	48000000	40000000	15000000	52000000
P09405	Nucleolin OS=Mus musculus OX=10090 GN=Ncl PE=1 SV=2	24000000	44000000	51000000	54000000	44000000	40000000	33000000	24000000	36000000
Q91XD4	Formimidoyltransferase-cyclodeaminase OS=Mus musculus OX=10090 GN=Ftcd PE=1 SV=1	25000000	22000000	31000000	30000000	22000000	21000000	21000000	17000000	15000000
O88451	Retinol dehydrogenase 7 OS=Mus musculus OX=10090 GN=Rdh7 PE=1 SV=1	20000000	68000000	23000000	140000000	89000000	45000000	110000000	53000000	60000000
O70133	ATP-dependent RNA helicase A OS=Mus musculus OX=10090 GN=Dhx9 PE=1 SV=2	7900000	25000000	15000000	16000000	16000000	13000000	11000000	9600000	14000000
P07759	Serine protease inhibitor A3K OS=Mus musculus OX=10090 GN=Serpina3k PE=1 SV=2	30000000	21000000	16000000	75000000	86000000	74000000	18000000	9900000	27000000
O09173	Homogentisate 1,2-dioxygenase OS=Mus musculus OX=10090 GN=Hgd PE=1 SV=2	16000000	22000000	22000000	140000000	58000000	51000000	59000000	23000000	68000000
Q9DBG6	Dolichyl-diphosphooligosaccharide--protein glycosyltransferase subunit 2 OS=Mus musculus OX=10090 GN=Rpn2 PE=1 SV=1	8300000	42000000	16000000	48000000	42000000	15000000	59000000	19000000	51000000
P05214	Tubulin alpha-3 chain OS=Mus musculus OX=10090 GN=Tuba3a PE=1 SV=1
Q9Z1Q9	Valine--tRNA ligase OS=Mus musculus OX=10090 GN=Vars PE=1 SV=1	9100000	12000000	16000000	36000000	32000000	24000000	14000000	9500000	41000000
Q4LDG0	Bile acyl-CoA synthetase OS=Mus musculus OX=10090 GN=Slc27a5 PE=1 SV=2	32000000	50000000	60000000	52000000	27000000	23000000	48000000	48000000	79000000
Q8JZQ9	Eukaryotic translation initiation factor 3 subunit B OS=Mus musculus OX=10090 GN=Eif3b PE=1 SV=1	7200000	8100000	5100000	15000000	16000000	14000000	11000000	7500000	23000000
Q8BJ64	Choline dehydrogenase, mitochondrial OS=Mus musculus OX=10090 GN=Chdh PE=1 SV=1	15000000	25000000	18000000	50000000	35000000	20000000	30000000	24000000	24000000
Q9D0F9	Phosphoglucomutase-1 OS=Mus musculus OX=10090 GN=Pgm1 PE=1 SV=4	23000000	49000000	29000000	39000000	30000000	20000000	23000000	15000000	42000000
Q64525	Histone H2B type 2-B OS=Mus musculus OX=10090 GN=Hist2h2bb PE=1 SV=3	12000000	390000000	97000000	470000000	140000000	170000000	370000000	120000000	300000000
P10853	Histone H2B type 1-F/J/L OS=Mus musculus OX=10090 GN=Hist1h2bf PE=1 SV=2	12000000	390000000	97000000	470000000	140000000	170000000	370000000	120000000	300000000
Q8CGP1	Histone H2B type 1-K OS=Mus musculus OX=10090 GN=Hist1h2bk PE=1 SV=3	12000000	390000000	97000000	470000000	140000000	170000000	370000000	120000000	300000000
Q8CGP2	Histone H2B type 1-P OS=Mus musculus OX=10090 GN=Hist1h2bp PE=1 SV=3	12000000	390000000	97000000	470000000	140000000	170000000	370000000	120000000	300000000
Q6ZWY9	Histone H2B type 1-C/E/G OS=Mus musculus OX=10090 GN=Hist1h2bc PE=1 SV=3	12000000	390000000	97000000	470000000	140000000	170000000	370000000	120000000	300000000
P10854	Histone H2B type 1-M OS=Mus musculus OX=10090 GN=Hist1h2bm PE=1 SV=2	12000000	390000000	97000000	470000000	140000000	170000000	370000000	120000000	300000000
Q64478	Histone H2B type 1-H OS=Mus musculus OX=10090 GN=Hist1h2bh PE=1 SV=3	12000000	390000000	97000000	470000000	140000000	170000000	370000000	120000000	300000000
Q64475	Histone H2B type 1-B OS=Mus musculus OX=10090 GN=Hist1h2bb PE=1 SV=3	12000000	390000000	97000000	470000000	140000000	170000000	370000000	120000000	300000000
O35728	Cytochrome P450 4A14 OS=Mus musculus OX=10090 GN=Cyp4a14 PE=1 SV=1	36000000	78000000	55000000	160000000	98000000	46000000	12000000	5300000	21000000
P19157	Glutathione S-transferase P 1 OS=Mus musculus OX=10090 GN=Gstp1 PE=1 SV=2	36000000	43000000	41000000	45000000	40000000	27000000	9100000	4500000	14000000
P53657	Pyruvate kinase PKLR OS=Mus musculus OX=10090 GN=Pklr PE=1 SV=1	13000000	17000000	7700000	53000000	41000000	33000000	35000000	30000000	46000000
Q5SWU9	Acetyl-CoA carboxylase 1 OS=Mus musculus OX=10090 GN=Acaca PE=1 SV=1	2200000	5800000	3200000	6000000	4600000	2900000	16000000	8200000	11000000
E9Q557	Desmoplakin OS=Mus musculus OX=10090 GN=Dsp PE=1 SV=1	1800000	2600000	3000000	4100000	3600000	3600000	5500000	3700000	4000000
Q7TPR4	Alpha-actinin-1 OS=Mus musculus OX=10090 GN=Actn1 PE=1 SV=1	2000000	5800000	5200000	11000000	7400000	5700000	4400000	4900000	6700000
P62192	26S proteasome regulatory subunit 4 OS=Mus musculus OX=10090 GN=Psmc1 PE=1 SV=1	16000000	21000000	26000000	32000000	29000000	26000000	29000000	19000000	26000000
P97807	Fumarate hydratase, mitochondrial OS=Mus musculus OX=10090 GN=Fh PE=1 SV=3	28000000	31000000	26000000	43000000	28000000	37000000	28000000	14000000	31000000
Q9DCN2	NADH-cytochrome b5 reductase 3 OS=Mus musculus OX=10090 GN=Cyb5r3 PE=1 SV=3	29000000	59000000	37000000	34000000	80000000	28000000	50000000	29000000	81000000
Q01279	Epidermal growth factor receptor OS=Mus musculus OX=10090 GN=Egfr PE=1 SV=1	4100000	5600000	6000000	22000000	24000000	25000000	29000000	15000000	31000000
O55029	Coatomer subunit beta' OS=Mus musculus OX=10090 GN=Copb2 PE=1 SV=2	9300000	13000000	13000000	25000000	16000000	15000000	16000000	8700000	18000000
Q8VCM7	Fibrinogen gamma chain OS=Mus musculus OX=10090 GN=Fgg PE=1 SV=1	6200000	18000000	11000000	30000000	23000000	19000000	22000000	13000000	24000000
Q6P5E4	UDP-glucose:glycoprotein glucosyltransferase 1 OS=Mus musculus OX=10090 GN=Uggt1 PE=1 SV=4	4200000	6700000	4800000	16000000	9700000	9200000	12000000	7900000	13000000
P06151	L-lactate dehydrogenase A chain OS=Mus musculus OX=10090 GN=Ldha PE=1 SV=3	170000000	130000000	95000000	110000000	140000000	120000000	64000000	30000000	120000000
O08638	Myosin-11 OS=Mus musculus OX=10090 GN=Myh11 PE=1 SV=1
Q9D379	Epoxide hydrolase 1 OS=Mus musculus OX=10090 GN=Ephx1 PE=1 SV=2	18000000	54000000	50000000	81000000	53000000	19000000	37000000	8800000	48000000
Q6PIE5	Sodium/potassium-transporting ATPase subunit alpha-2 OS=Mus musculus OX=10090 GN=Atp1a2 PE=1 SV=1	13000000	30000000	17000000	36000000	34000000	19000000	29000000	8000000	43000000
Q05421	Cytochrome P450 2E1 OS=Mus musculus OX=10090 GN=Cyp2e1 PE=1 SV=1	63000000	40000000	140000000	170000000	81000000	77000000	43000000	20000000	52000000
Q99LC5	Electron transfer flavoprotein subunit alpha, mitochondrial OS=Mus musculus OX=10090 GN=Etfa PE=1 SV=2	33000000	24000000	47000000	70000000	26000000	34000000	23000000	15000000	30000000
Q64435	UDP-glucuronosyltransferase 1-6 OS=Mus musculus OX=10090 GN=Ugt1a6 PE=1 SV=1	10000000	16000000	3200000	29000000	25000000	14000000	13000000	2600000	7900000
Q9QXD1	Peroxisomal acyl-coenzyme A oxidase 2 OS=Mus musculus OX=10090 GN=Acox2 PE=1 SV=2	24000000	33000000	22000000	16000000	13000000	9600000	11000000	8700000	18000000
Q9JIL4	Na(+)/H(+) exchange regulatory cofactor NHE-RF3 OS=Mus musculus OX=10090 GN=Pdzk1 PE=1 SV=1	12000000	12000000	5400000	20000000	15000000	14000000	22000000	9500000	11000000
P29758	Ornithine aminotransferase, mitochondrial OS=Mus musculus OX=10090 GN=Oat PE=1 SV=1	40000000	25000000	34000000	59000000	30000000	18000000	45000000	15000000	38000000
Q8BFZ3	Beta-actin-like protein 2 OS=Mus musculus OX=10090 GN=Actbl2 PE=1 SV=1	2100000	2400000	9500000	64000000	11000000	1500000		5700000	33000000
P62806	Histone H4 OS=Mus musculus OX=10090 GN=Hist1h4a PE=1 SV=2	69000000	71000000	100000000	540000000	99000000	44000000	130000000	30000000	150000000
P51881	ADP/ATP translocase 2 OS=Mus musculus OX=10090 GN=Slc25a5 PE=1 SV=3	38000000	53000000	11000000	190000000	3700000	51000000	11000000	70000000	8500000
P08249	Malate dehydrogenase, mitochondrial OS=Mus musculus OX=10090 GN=Mdh2 PE=1 SV=3	38000000	20000000	34000000	55000000	34000000	34000000	17000000	6500000	24000000
Q01405	Protein transport protein Sec23A OS=Mus musculus OX=10090 GN=Sec23a PE=1 SV=2	820000	6300000	5800000	24000000	7200000	2800000	7400000	1700000	17000000
Q60864	Stress-induced-phosphoprotein 1 OS=Mus musculus OX=10090 GN=Stip1 PE=1 SV=1	12000000	15000000	16000000	19000000	32000000	34000000	36000000	32000000	59000000
P45952	Medium-chain specific acyl-CoA dehydrogenase, mitochondrial OS=Mus musculus OX=10090 GN=Acadm PE=1 SV=1	74000000	96000000	53000000	47000000	73000000	49000000	32000000	18000000	25000000
P02088	Hemoglobin subunit beta-1 OS=Mus musculus OX=10090 GN=Hbb-b1 PE=1 SV=2	58000000	40000000	270000000	190000000	60000000	89000000	24000000	35000000	70000000
P63037	DnaJ homolog subfamily A member 1 OS=Mus musculus OX=10090 GN=Dnaja1 PE=1 SV=1	13000000	24000000	20000000	41000000	34000000	20000000	43000000	25000000	42000000
Q6PIC6	Sodium/potassium-transporting ATPase subunit alpha-3 OS=Mus musculus OX=10090 GN=Atp1a3 PE=1 SV=1	13000000	30000000	17000000	36000000	34000000	19000000	29000000	8000000	43000000
Q63880	Carboxylesterase 3A OS=Mus musculus OX=10090 GN=Ces3a PE=1 SV=2	52000000	49000000	60000000	150000000	120000000	120000000	40000000	34000000	54000000
Q8BHN3	Neutral alpha-glucosidase AB OS=Mus musculus OX=10090 GN=Ganab PE=1 SV=1	8600000	11000000	4900000	20000000	12000000	9500000	8100000	5000000	15000000
P01029	Complement C4-B OS=Mus musculus OX=10090 GN=C4b PE=1 SV=3	2500000	3400000	8800000	27000000	14000000	6000000	14000000	7200000	24000000
Q7TMK9	Heterogeneous nuclear ribonucleoprotein Q OS=Mus musculus OX=10090 GN=Syncrip PE=1 SV=2	6400000	13000000	14000000	26000000	17000000	15000000	15000000	10000000	22000000
P00186	Cytochrome P450 1A2 OS=Mus musculus OX=10090 GN=Cyp1a2 PE=1 SV=1	12000000	14000000	13000000	37000000	41000000	13000000	43000000	8200000	32000000
Q99L45	Eukaryotic translation initiation factor 2 subunit 2 OS=Mus musculus OX=10090 GN=Eif2s2 PE=1 SV=1	6300000	12000000	8500000	16000000	14000000	9000000	5800000	7000000	11000000
Q8BG05	Heterogeneous nuclear ribonucleoprotein A3 OS=Mus musculus OX=10090 GN=Hnrnpa3 PE=1 SV=1	46000000	72000000	47000000	44000000	83000000	71000000	69000000	47000000	76000000
P26041	Moesin OS=Mus musculus OX=10090 GN=Msn PE=1 SV=3	660000	3400000	1800000	11000000	7800000	3800000	6900000	1900000	7200000
Q9EQK5	Major vault protein OS=Mus musculus OX=10090 GN=Mvp PE=1 SV=4	5600000	8100000	8600000	16000000	6500000	8900000	9100000	5400000	7500000
Q91VS7	Microsomal glutathione S-transferase 1 OS=Mus musculus OX=10090 GN=Mgst1 PE=1 SV=3	350000000	4000000	370000000	34000000	6500000	2700000	1200000000	7900000	17000000
Q8VCB3	Glycogen [starch] synthase, liver OS=Mus musculus OX=10090 GN=Gys2 PE=1 SV=2	10000000	17000000	12000000	63000000	19000000	26000000	17000000	5900000	18000000
P29341	Polyadenylate-binding protein 1 OS=Mus musculus OX=10090 GN=Pabpc1 PE=1 SV=2	7000000	16000000	18000000	27000000	23000000	20000000	28000000	6300000	23000000
Q8R1B4	Eukaryotic translation initiation factor 3 subunit C OS=Mus musculus OX=10090 GN=Eif3c PE=1 SV=1	3300000	15000000	5900000	23000000	14000000	13000000	12000000	6500000	11000000
Q64514	Tripeptidyl-peptidase 2 OS=Mus musculus OX=10090 GN=Tpp2 PE=1 SV=3	5200000	7300000	6700000	11000000	10000000	11000000	9200000	4800000	11000000
Q64459	Cytochrome P450 3A11 OS=Mus musculus OX=10090 GN=Cyp3a11 PE=1 SV=1	3900000	4500000	12000000	60000000	33000000	6400000	3600000	2000000	4300000
Q64464	Cytochrome P450 3A13 OS=Mus musculus OX=10090 GN=Cyp3a13 PE=1 SV=1	11000000	23000000	28000000	45000000	32000000	17000000	28000000	12000000	25000000
P62702	40S ribosomal protein S4, X isoform OS=Mus musculus OX=10090 GN=Rps4x PE=1 SV=2	21000000	49000000	47000000	160000000	82000000	52000000	58000000	38000000	96000000
Q9CPY7	Cytosol aminopeptidase OS=Mus musculus OX=10090 GN=Lap3 PE=1 SV=3	7700000	12000000	14000000	37000000	10000000	14000000	17000000	10000000	25000000
Q80XN0	D-beta-hydroxybutyrate dehydrogenase, mitochondrial OS=Mus musculus OX=10090 GN=Bdh1 PE=1 SV=2	25000000	35000000	60000000	89000000	52000000	38000000	36000000	19000000	33000000
Q61656	Probable ATP-dependent RNA helicase DDX5 OS=Mus musculus OX=10090 GN=Ddx5 PE=1 SV=2	13000000	11000000	9500000	18000000	12000000	15000000	16000000	11000000	15000000
P63158	High mobility group protein B1 OS=Mus musculus OX=10090 GN=Hmgb1 PE=1 SV=2	12000000	23000000	4400000	21000000	46000000	3500000	9400000	14000000	38000000
P58281	Dynamin-like 120 kDa protein, mitochondrial OS=Mus musculus OX=10090 GN=Opa1 PE=1 SV=1	4200000	7200000	5100000	17000000	10000000	8600000	9800000	7000000	9000000
P80313	T-complex protein 1 subunit eta OS=Mus musculus OX=10090 GN=Cct7 PE=1 SV=1	5800000	8500000	7700000	24000000	13000000	9100000	18000000	15000000	28000000
Q9CQA3	Succinate dehydrogenase [ubiquinone] iron-sulfur subunit, mitochondrial OS=Mus musculus OX=10090 GN=Sdhb PE=1 SV=1	52000000	63000000	74000000	130000000	100000000	80000000	81000000	51000000	58000000
Q9D8N0	Elongation factor 1-gamma OS=Mus musculus OX=10090 GN=Eef1g PE=1 SV=3	38000000	12000000	43000000	40000000	37000000	46000000	71000000	34000000	69000000
Q9D2U9	Histone H2B type 3-A OS=Mus musculus OX=10090 GN=Hist3h2ba PE=1 SV=3	23000000	71000000	30000000	560000000	190000000	45000000	140000000	42000000	280000000
Q8CGP0	Histone H2B type 3-B OS=Mus musculus OX=10090 GN=Hist3h2bb PE=1 SV=3	23000000	71000000	30000000	560000000	190000000	45000000	140000000	42000000	280000000
Q64524	Histone H2B type 2-E OS=Mus musculus OX=10090 GN=Hist2h2be PE=1 SV=3	23000000	71000000	30000000	560000000	190000000	45000000	140000000	42000000	280000000
Q571F8	Glutaminase liver isoform, mitochondrial OS=Mus musculus OX=10090 GN=Gls2 PE=1 SV=2	8900000	9900000	18000000	24000000	20000000	12000000	12000000	7400000	21000000
P35505	Fumarylacetoacetase OS=Mus musculus OX=10090 GN=Fah PE=1 SV=2	26000000	61000000	39000000	73000000	59000000	50000000	32000000	14000000	89000000
P21619	Lamin-B2 OS=Mus musculus OX=10090 GN=Lmnb2 PE=1 SV=2	4100000	3400000	5400000	9400000	7500000	6600000	8700000	3700000	12000000
Q8BFR5	Elongation factor Tu, mitochondrial OS=Mus musculus OX=10090 GN=Tufm PE=1 SV=1	16000000	11000000	29000000	37000000	22000000	25000000	24000000	18000000	26000000
Q62318	Transcription intermediary factor 1-beta OS=Mus musculus OX=10090 GN=Trim28 PE=1 SV=3	4200000	5000000	5000000	7800000	6600000	6900000	3900000	4400000	5500000
P12710	Fatty acid-binding protein, liver OS=Mus musculus OX=10090 GN=Fabp1 PE=1 SV=2	14000000	13000000	39000000	58000000	21000000	38000000	18000000	22000000	47000000
P56657	Cytochrome P450 2C40 OS=Mus musculus OX=10090 GN=Cyp2c40 PE=1 SV=2	34000000	52000000	27000000	36000000	98000000	12000000	190000000	74000000	150000000
Q9D0E1	Heterogeneous nuclear ribonucleoprotein M OS=Mus musculus OX=10090 GN=Hnrnpm PE=1 SV=3	1800000	3900000	3000000	14000000	9900000	4100000	5000000	3100000	11000000
Q8VI47	Canalicular multispecific organic anion transporter 1 OS=Mus musculus OX=10090 GN=Abcc2 PE=1 SV=2	15000000	25000000	21000000	32000000	20000000	13000000	16000000	6400000	19000000
P80318	T-complex protein 1 subunit gamma OS=Mus musculus OX=10090 GN=Cct3 PE=1 SV=1	9200000	8200000	12000000	46000000	17000000	11000000	24000000	8100000	23000000
P24456	Cytochrome P450 2D10 OS=Mus musculus OX=10090 GN=Cyp2d10 PE=1 SV=2	22000000	49000000	76000000	53000000	31000000	26000000	50000000	31000000	26000000
O35129	Prohibitin-2 OS=Mus musculus OX=10090 GN=Phb2 PE=1 SV=1	20000000	41000000	22000000	84000000	83000000	28000000	42000000	23000000	80000000
O88986	2-amino-3-ketobutyrate coenzyme A ligase, mitochondrial OS=Mus musculus OX=10090 GN=Gcat PE=1 SV=2	6400000	5300000	5700000	22000000	17000000	5600000	11000000	6400000	22000000
P80315	T-complex protein 1 subunit delta OS=Mus musculus OX=10090 GN=Cct4 PE=1 SV=3	3700000	14000000	7000000	14000000	11000000	6500000	16000000	13000000	22000000
Q61696	Heat shock 70 kDa protein 1A OS=Mus musculus OX=10090 GN=Hspa1a PE=1 SV=2		130000		6300000	2900000	2100000	2300000	1900000	5500000
P17879	Heat shock 70 kDa protein 1B OS=Mus musculus OX=10090 GN=Hspa1b PE=1 SV=3		130000		6300000	2900000	2100000	2300000	1900000	5500000
O54909	Retinol dehydrogenase 16 OS=Mus musculus OX=10090 GN=Rdh16 PE=1 SV=1	5900000	34000000	12000000	7100000	17000000	6500000	30000000	4200000	27000000
P09055	Integrin beta-1 OS=Mus musculus OX=10090 GN=Itgb1 PE=1 SV=1	7900000	4500000	5000000	18000000	9000000	6400000	8000000	4700000	9700000
Q91WT9	Cystathionine beta-synthase OS=Mus musculus OX=10090 GN=Cbs PE=1 SV=3	13000000	27000000	13000000	27000000	35000000	6800000	37000000	4200000	11000000
Q9DC50	Peroxisomal carnitine O-octanoyltransferase OS=Mus musculus OX=10090 GN=Crot PE=1 SV=1	5600000	8200000	9600000	22000000	17000000	12000000	20000000	12000000	26000000
Q62167	ATP-dependent RNA helicase DDX3X OS=Mus musculus OX=10090 GN=Ddx3x PE=1 SV=3	1300000	1600000	410000	4200000	5900000	3800000	890000		4400000
Q8K310	Matrin-3 OS=Mus musculus OX=10090 GN=Matr3 PE=1 SV=1	3800000	8900000	7500000	11000000	8000000	7400000	6100000	4400000	15000000
P62242	40S ribosomal protein S8 OS=Mus musculus OX=10090 GN=Rps8 PE=1 SV=2	38000000	74000000	53000000	140000000	110000000	83000000	66000000	32000000	120000000
P33267	Cytochrome P450 2F2 OS=Mus musculus OX=10090 GN=Cyp2f2 PE=1 SV=1	5200000	23000000	21000000	100000000	60000000	16000000	56000000	12000000	66000000
Q62452	UDP-glucuronosyltransferase 1-9 OS=Mus musculus OX=10090 GN=Ugt1a9 PE=1 SV=3		11000000	690000	16000000	3600000	9900000	14000000	2200000	18000000
Q80WJ7	Protein LYRIC OS=Mus musculus OX=10090 GN=Mtdh PE=1 SV=1	9700000	12000000	13000000	30000000	29000000	13000000	13000000	8900000	18000000
Q9QYG0	Protein NDRG2 OS=Mus musculus OX=10090 GN=Ndrg2 PE=1 SV=1	12000000	20000000	15000000	25000000	19000000	7500000	22000000	6200000	19000000
Q8QZR5	Alanine aminotransferase 1 OS=Mus musculus OX=10090 GN=Gpt PE=1 SV=3	14000000	31000000	19000000	37000000	27000000	23000000	26000000	6400000	28000000
O70475	UDP-glucose 6-dehydrogenase OS=Mus musculus OX=10090 GN=Ugdh PE=1 SV=1	13000000	42000000	17000000	34000000	25000000	25000000	32000000	11000000	21000000
Q9ERD7	Tubulin beta-3 chain OS=Mus musculus OX=10090 GN=Tubb3 PE=1 SV=1
Q922B2	Aspartate--tRNA ligase, cytoplasmic OS=Mus musculus OX=10090 GN=Dars PE=1 SV=2	6800000	12000000	11000000	24000000	30000000	28000000	35000000	20000000	37000000
P22599	Alpha-1-antitrypsin 1-2 OS=Mus musculus OX=10090 GN=Serpina1b PE=1 SV=2	3000000	260000	2200000	2200000	6500000	4700000	1100000	4100000	8500000
P70333	Heterogeneous nuclear ribonucleoprotein H2 OS=Mus musculus OX=10090 GN=Hnrnph2 PE=1 SV=1	2300000	2600000	4900000	8100000	5600000	5100000	3700000	3800000	7900000
Q9CZS1	Aldehyde dehydrogenase X, mitochondrial OS=Mus musculus OX=10090 GN=Aldh1b1 PE=1 SV=1	8500000	6200000	4600000	20000000	12000000	10000000	18000000	11000000	25000000
Q8CAQ8	MICOS complex subunit Mic60 OS=Mus musculus OX=10090 GN=Immt PE=1 SV=1	15000000	17000000	8800000	17000000	9900000	13000000	8100000	2800000	11000000
P16627	Heat shock 70 kDa protein 1-like OS=Mus musculus OX=10090 GN=Hspa1l PE=1 SV=4				5900000	4300000		1000000	870000	4700000
Q9CZW5	Mitochondrial import receptor subunit TOM70 OS=Mus musculus OX=10090 GN=Tomm70 PE=1 SV=2	6700000	11000000	10000000	20000000	13000000	17000000	13000000	8300000	18000000
P35700	Peroxiredoxin-1 OS=Mus musculus OX=10090 GN=Prdx1 PE=1 SV=1	82000000	100000000	120000000	120000000	70000000	83000000	46000000	39000000	88000000
Q8VCN5	Cystathionine gamma-lyase OS=Mus musculus OX=10090 GN=Cth PE=1 SV=1	5300000	11000000	16000000	29000000	31000000	15000000	27000000	12000000	20000000
Q05D44	Eukaryotic translation initiation factor 5B OS=Mus musculus OX=10090 GN=Eif5b PE=1 SV=2	2100000	3800000	4900000	7700000	7900000	4100000	7100000	3900000	7700000
P40124	Adenylyl cyclase-associated protein 1 OS=Mus musculus OX=10090 GN=Cap1 PE=1 SV=4	7600000	9600000	9800000	22000000	12000000	12000000	10000000	8800000	16000000
Q3UEG6	Alanine--glyoxylate aminotransferase 2, mitochondrial OS=Mus musculus OX=10090 GN=Agxt2 PE=1 SV=1	12000000	8600000	8700000	20000000	13000000	12000000	5900000	2200000	6600000
Q9CY58	Plasminogen activator inhibitor 1 RNA-binding protein OS=Mus musculus OX=10090 GN=Serbp1 PE=1 SV=2	13000000	21000000	14000000	54000000	33000000	27000000	24000000	12000000	24000000
Q99NB9	Splicing factor 3B subunit 1 OS=Mus musculus OX=10090 GN=Sf3b1 PE=1 SV=1	3800000	7900000	3600000	6000000	11000000	8700000	6200000	3600000	6700000
Q9D8E6	60S ribosomal protein L4 OS=Mus musculus OX=10090 GN=Rpl4 PE=1 SV=3	52000000	49000000	22000000	98000000	56000000	23000000	79000000	19000000	66000000
P11725	Ornithine carbamoyltransferase, mitochondrial OS=Mus musculus OX=10090 GN=Otc PE=1 SV=1	31000000	16000000	34000000	97000000	36000000	23000000	45000000	14000000	33000000
Q8VDM4	26S proteasome non-ATPase regulatory subunit 2 OS=Mus musculus OX=10090 GN=Psmd2 PE=1 SV=1	9100000	4400000	9200000	6900000	6500000	5200000	8300000	6700000	7500000
Q61937	Nucleophosmin OS=Mus musculus OX=10090 GN=Npm1 PE=1 SV=1	10000000	10000000	16000000	49000000	33000000	12000000	37000000	14000000	30000000
P14733	Lamin-B1 OS=Mus musculus OX=10090 GN=Lmnb1 PE=1 SV=3	2400000	5400000	4500000	11000000	7700000	6000000	4100000	1700000	8000000
Q7TNG8	Probable D-lactate dehydrogenase, mitochondrial OS=Mus musculus OX=10090 GN=Ldhd PE=1 SV=1	6400000	17000000	6100000	44000000	24000000	25000000	18000000	4200000	26000000
Q8VCC2	Liver carboxylesterase 1 OS=Mus musculus OX=10090 GN=Ces1 PE=1 SV=1	27000000	29000000	8600000	20000000	17000000	19000000	25000000	15000000	34000000
Q9QZQ8	Core histone macro-H2A.1 OS=Mus musculus OX=10090 GN=H2afy PE=1 SV=3	5500000	15000000	12000000	24000000	17000000	14000000	13000000	8100000	15000000
Q8VCU1	Carboxylesterase 3B OS=Mus musculus OX=10090 GN=Ces3b PE=1 SV=2	3500000	16000000	5700000	68000000	11000000	13000000	6500000	7600000	20000000
Q91W50	Cold shock domain-containing protein E1 OS=Mus musculus OX=10090 GN=Csde1 PE=1 SV=1	3800000	6200000	7300000	8300000	6700000	8800000	6500000	3200000	7700000
Q9QXE0	2-hydroxyacyl-CoA lyase 1 OS=Mus musculus OX=10090 GN=Hacl1 PE=1 SV=2	19000000	16000000	16000000	26000000	16000000	11000000	14000000	8900000	16000000
Q8BGA8	Acyl-coenzyme A synthetase ACSM5, mitochondrial OS=Mus musculus OX=10090 GN=Acsm5 PE=1 SV=1	6500000	6200000	12000000	29000000	22000000	11000000	13000000	5400000	16000000
Q62095	ATP-dependent RNA helicase DDX3Y OS=Mus musculus OX=10090 GN=Ddx3y PE=1 SV=2	2200000	1500000	730000	3700000	5900000	3900000	1100000		9700000
P30999	Catenin delta-1 OS=Mus musculus OX=10090 GN=Ctnnd1 PE=1 SV=2	4600000	5200000	6800000	17000000	15000000	9400000	6700000	4100000	8000000
Q922Q1	Mitochondrial amidoxime reducing component 2 OS=Mus musculus OX=10090 GN=Marc2 PE=1 SV=1	23000000	53000000	14000000	130000000	100000000	46000000	59000000	34000000	140000000
Q3UZ39	Leucine-rich repeat flightless-interacting protein 1 OS=Mus musculus OX=10090 GN=Lrrfip1 PE=1 SV=2	1800000	3500000	3600000	3600000	6700000	2400000	2800000	3300000	4600000
P10630	Eukaryotic initiation factor 4A-II OS=Mus musculus OX=10090 GN=Eif4a2 PE=1 SV=2	660000	1200000	660000	1500000	3900000	3400000	2700000	1200000	7900000
Q9CQN1	Heat shock protein 75 kDa, mitochondrial OS=Mus musculus OX=10090 GN=Trap1 PE=1 SV=1	15000000	72000000	140000000	44000000	12000000	37000000	170000000	150000000	13000000
Q9DBF1	Alpha-aminoadipic semialdehyde dehydrogenase OS=Mus musculus OX=10090 GN=Aldh7a1 PE=1 SV=4	32000000	23000000	18000000	28000000	20000000	25000000	16000000	8200000	18000000
P17427	AP-2 complex subunit alpha-2 OS=Mus musculus OX=10090 GN=Ap2a2 PE=1 SV=2	4700000	3400000	2600000	16000000	8800000	5900000	8800000	1600000	18000000
A2ATU0	Probable 2-oxoglutarate dehydrogenase E1 component DHKTD1, mitochondrial OS=Mus musculus OX=10090 GN=Dhtkd1 PE=1 SV=1	10000000	11000000	10000000	37000000	19000000	9200000	8200000	6500000	13000000
Q9JMA7	Cytochrome P450 3A41 OS=Mus musculus OX=10090 GN=Cyp3a41a PE=1 SV=2				2300000			59000000	20000000	61000000
Q8VC28	Aldo-keto reductase family 1 member C13 OS=Mus musculus OX=10090 GN=Akr1c13 PE=1 SV=2	7700000	15000000	17000000	44000000	20000000	16000000	21000000	8800000	21000000
Q8BH95	Enoyl-CoA hydratase, mitochondrial OS=Mus musculus OX=10090 GN=Echs1 PE=1 SV=1	25000000	44000000	36000000	30000000	36000000	37000000	36000000	12000000	44000000
Q9JIF7	Coatomer subunit beta OS=Mus musculus OX=10090 GN=Copb1 PE=1 SV=1	3500000	14000000	7700000	20000000	13000000	9200000	23000000	10000000	17000000
P62908	40S ribosomal protein S3 OS=Mus musculus OX=10090 GN=Rps3 PE=1 SV=1	30000000	36000000	43000000	48000000	95000000	66000000	25000000	25000000	100000000
Q61176	Arginase-1 OS=Mus musculus OX=10090 GN=Arg1 PE=1 SV=1	55000000	49000000	21000000	42000000	33000000	40000000	36000000	13000000	26000000
Q91YT0	NADH dehydrogenase [ubiquinone] flavoprotein 1, mitochondrial OS=Mus musculus OX=10090 GN=Ndufv1 PE=1 SV=1	8700000	25000000	17000000	40000000	38000000	23000000	19000000	10000000	30000000
Q00897	Alpha-1-antitrypsin 1-4 OS=Mus musculus OX=10090 GN=Serpina1d PE=1 SV=1	3900000	7300000	2700000	5800000	6100000	12000000	2700000	12000000	7800000
Q9QXD6	Fructose-1,6-bisphosphatase 1 OS=Mus musculus OX=10090 GN=Fbp1 PE=1 SV=3	15000000	16000000	13000000	23000000	16000000	18000000	16000000	10000000	16000000
E9Q4Z2	Acetyl-CoA carboxylase 2 OS=Mus musculus OX=10090 GN=Acacb PE=1 SV=1		560000	720000	1800000	1000000	1400000	16000000	10000000	11000000
Q8BGT5	Alanine aminotransferase 2 OS=Mus musculus OX=10090 GN=Gpt2 PE=1 SV=1	23000000	24000000	39000000	17000000	13000000	11000000	7400000	4600000	10000000
O35423	Serine--pyruvate aminotransferase, mitochondrial OS=Mus musculus OX=10090 GN=Agxt PE=1 SV=3	15000000	28000000	19000000	34000000	33000000	20000000	24000000	7700000	27000000
P17563	Methanethiol oxidase OS=Mus musculus OX=10090 GN=Selenbp1 PE=1 SV=2	3900000		2700000	1000000	160000	1300000	570000	440000
Q64442	Sorbitol dehydrogenase OS=Mus musculus OX=10090 GN=Sord PE=1 SV=3	40000000	81000000	45000000	170000000	54000000	54000000	38000000	26000000	47000000
O70194	Eukaryotic translation initiation factor 3 subunit D OS=Mus musculus OX=10090 GN=Eif3d PE=1 SV=2	3300000	13000000	5100000	13000000	12000000	13000000	9600000	5600000	20000000
Q6XVG2	Cytochrome P450 2C54 OS=Mus musculus OX=10090 GN=Cyp2c54 PE=1 SV=1	18000000	30000000	12000000	53000000	29000000	30000000	15000000	11000000	20000000
Q8BP47	Asparagine--tRNA ligase, cytoplasmic OS=Mus musculus OX=10090 GN=Nars PE=1 SV=2	8200000	16000000	7700000	13000000	17000000	9600000	14000000	4400000	14000000
Q9EQF5	Dihydropyrimidinase OS=Mus musculus OX=10090 GN=Dpys PE=1 SV=2	14000000	27000000	20000000	44000000	23000000	18000000	14000000	12000000	28000000
P15116	Cadherin-2 OS=Mus musculus OX=10090 GN=Cdh2 PE=1 SV=2	22000000	9600000	17000000	35000000	18000000	38000000	14000000	13000000	14000000
Q99K51	Plastin-3 OS=Mus musculus OX=10090 GN=Pls3 PE=1 SV=3	5800000	4600000	5700000	14000000	11000000	9000000	5500000	2900000	6400000
P42669	Transcriptional activator protein Pur-alpha OS=Mus musculus OX=10090 GN=Pura PE=1 SV=1	12000000	19000000	20000000	37000000	40000000	30000000	31000000	31000000	33000000
P14869	60S acidic ribosomal protein P0 OS=Mus musculus OX=10090 GN=Rplp0 PE=1 SV=3	30000000	24000000	25000000	26000000	18000000	36000000	36000000	17000000	41000000
Q99PV0	Pre-mRNA-processing-splicing factor 8 OS=Mus musculus OX=10090 GN=Prpf8 PE=1 SV=2	2600000	4100000	6400000	6800000	10000000	6400000	4900000	3500000	8200000
P28843	Dipeptidyl peptidase 4 OS=Mus musculus OX=10090 GN=Dpp4 PE=1 SV=3	7900000	19000000	13000000	19000000	19000000	24000000	17000000	14000000	29000000
Q9Z2I8	Succinate--CoA ligase [GDP-forming] subunit beta, mitochondrial OS=Mus musculus OX=10090 GN=Suclg2 PE=1 SV=3	34000000	28000000	33000000	33000000	24000000	18000000	15000000	7800000	20000000
Q9Z2I9	Succinate--CoA ligase [ADP-forming] subunit beta, mitochondrial OS=Mus musculus OX=10090 GN=Sucla2 PE=1 SV=2	19000000	18000000	16000000	36000000	17000000	19000000	17000000	8000000	20000000
P30115	Glutathione S-transferase A3 OS=Mus musculus OX=10090 GN=Gsta3 PE=1 SV=2	30000000	32000000	27000000	150000000	59000000	26000000	13000000	21000000	55000000
Q921X9	Protein disulfide-isomerase A5 OS=Mus musculus OX=10090 GN=Pdia5 PE=1 SV=1	6500000	13000000	8800000	48000000	23000000	8500000	33000000	16000000	34000000
P14685	26S proteasome non-ATPase regulatory subunit 3 OS=Mus musculus OX=10090 GN=Psmd3 PE=1 SV=3	6500000	15000000	9800000	14000000	15000000	7300000	15000000	5100000	14000000
P20852	Cytochrome P450 2A5 OS=Mus musculus OX=10090 GN=Cyp2a5 PE=2 SV=1	8400000	12000000	18000000	12000000	11000000	3100000	12000000	11000000	7100000
Q9DBG1	Sterol 26-hydroxylase, mitochondrial OS=Mus musculus OX=10090 GN=Cyp27a1 PE=1 SV=1	11000000	25000000	25000000	50000000	44000000	18000000	17000000	9000000	35000000
Q63836	Selenium-binding protein 2 OS=Mus musculus OX=10090 GN=Selenbp2 PE=1 SV=2	770000	2300000	1000000			580000
P46471	26S proteasome regulatory subunit 7 OS=Mus musculus OX=10090 GN=Psmc2 PE=1 SV=5	7500000	8700000	7900000	11000000	7500000	8100000	6700000	6500000	7200000
P46735	Unconventional myosin-Ib OS=Mus musculus OX=10090 GN=Myo1b PE=1 SV=3	3600000	7200000	7300000	19000000	14000000	5900000	9900000	1500000	8000000
Q64727	Vinculin OS=Mus musculus OX=10090 GN=Vcl PE=1 SV=4	6300000	14000000	7100000	15000000	14000000	7000000	9200000	4200000	9100000
P56399	Ubiquitin carboxyl-terminal hydrolase 5 OS=Mus musculus OX=10090 GN=Usp5 PE=1 SV=1	6900000	7000000	14000000	16000000	11000000	11000000	9200000	5700000	9700000
Q7TPV4	Myb-binding protein 1A OS=Mus musculus OX=10090 GN=Mybbp1a PE=1 SV=2	2800000	4300000	3900000	4100000	7400000	2300000	4900000	2300000	4500000
O08795	Glucosidase 2 subunit beta OS=Mus musculus OX=10090 GN=Prkcsh PE=1 SV=1	6600000	20000000	7500000	41000000	19000000	19000000	16000000	11000000	35000000
Q8VHE0	Translocation protein SEC63 homolog OS=Mus musculus OX=10090 GN=Sec63 PE=1 SV=4	1800000	6700000	5600000	8200000	10000000	3400000	7600000	3100000	6600000
P12970	60S ribosomal protein L7a OS=Mus musculus OX=10090 GN=Rpl7a PE=1 SV=2	43000000	90000000	65000000	130000000	140000000	9200000	170000000	61000000	140000000
Q61879	Myosin-10 OS=Mus musculus OX=10090 GN=Myh10 PE=1 SV=2		570000	470000	640000	1400000		870000	400000	900000
P16381	Putative ATP-dependent RNA helicase Pl10 OS=Mus musculus OX=10090 GN=D1Pas1 PE=1 SV=1							950000		470000
P14152	Malate dehydrogenase, cytoplasmic OS=Mus musculus OX=10090 GN=Mdh1 PE=1 SV=3	72000000	82000000	76000000	110000000	30000000	66000000	140000000	54000000	110000000
P50285	Dimethylaniline monooxygenase [N-oxide-forming] 1 OS=Mus musculus OX=10090 GN=Fmo1 PE=1 SV=1	12000000	36000000	42000000	68000000	27000000	12000000	31000000	21000000	34000000
Q9EPU0	Regulator of nonsense transcripts 1 OS=Mus musculus OX=10090 GN=Upf1 PE=1 SV=2	2100000	4300000	3400000	5600000	5600000	3100000	5300000	2500000	6300000
Q07417	Short-chain specific acyl-CoA dehydrogenase, mitochondrial OS=Mus musculus OX=10090 GN=Acads PE=1 SV=2	24000000	24000000	21000000	38000000	18000000	19000000	17000000	4900000	19000000
G3X982	Aldehyde oxidase 3 OS=Mus musculus OX=10090 GN=Aox3 PE=1 SV=1	3500000	11000000	7200000	24000000	28000000	12000000	10000000	3700000	13000000
Q6A0A9	Constitutive coactivator of PPAR-gamma-like protein 1 OS=Mus musculus OX=10090 GN=FAM120A PE=1 SV=2	4700000	3900000	5300000	10000000	13000000	9100000	8300000	2100000	11000000
Q9JMH9	Unconventional myosin-XVIIIa OS=Mus musculus OX=10090 GN=Myo18a PE=1 SV=2	1300000	3100000	2100000	5700000	3800000	3200000	5100000	2200000	5200000
Q8CIB5	Fermitin family homolog 2 OS=Mus musculus OX=10090 GN=Fermt2 PE=1 SV=1	3900000	7200000	7500000	25000000	10000000	7300000	7600000	5600000	11000000
Q61233	Plastin-2 OS=Mus musculus OX=10090 GN=Lcp1 PE=1 SV=4	3300000	3100000	5200000	11000000	7800000	7300000	4900000	2300000	4400000
Q9DB20	ATP synthase subunit O, mitochondrial OS=Mus musculus OX=10090 GN=Atp5po PE=1 SV=1	31000000	43000000	82000000	160000000	47000000	30000000	41000000	44000000	53000000
P50580	Proliferation-associated protein 2G4 OS=Mus musculus OX=10090 GN=Pa2g4 PE=1 SV=3	15000000	32000000	13000000	56000000	33000000	18000000	29000000	11000000	46000000
Q9ERU9	E3 SUMO-protein ligase RanBP2 OS=Mus musculus OX=10090 GN=Ranbp2 PE=1 SV=2	1700000	2900000	1400000	3100000	3200000	2700000	2000000	1200000	3200000
Q8BMA6	Signal recognition particle subunit SRP68 OS=Mus musculus OX=10090 GN=Srp68 PE=1 SV=2	4300000	7600000	6600000	11000000	8400000	8600000	12000000	7200000	16000000
Q64FW2	All-trans-retinol 13,14-reductase OS=Mus musculus OX=10090 GN=Retsat PE=1 SV=3	10000000	23000000	11000000	15000000	25000000	13000000	2800000	2100000	8100000
Q61425	Hydroxyacyl-coenzyme A dehydrogenase, mitochondrial OS=Mus musculus OX=10090 GN=Hadh PE=1 SV=2	2800000	3800000	19000000	53000000	19000000	6700000	16000000	7700000	39000000
O70570	Polymeric immunoglobulin receptor OS=Mus musculus OX=10090 GN=Pigr PE=1 SV=1	2900000	2800000	2100000	6900000	5100000	7000000	2200000	3200000	3900000
P52430	Serum paraoxonase/arylesterase 1 OS=Mus musculus OX=10090 GN=Pon1 PE=1 SV=2	69000000	39000000	34000000	61000000	42000000	12000000	43000000	12000000	50000000
P46935	E3 ubiquitin-protein ligase NEDD4 OS=Mus musculus OX=10090 GN=Nedd4 PE=1 SV=3	4300000	5100000	7400000	12000000	6600000	4500000	4900000	1800000	5500000
P11983	T-complex protein 1 subunit alpha OS=Mus musculus OX=10090 GN=Tcp1 PE=1 SV=3	6400000	6600000	8200000	11000000	4900000	3100000	13000000	6500000	13000000
P15392	Cytochrome P450 2A4 OS=Mus musculus OX=10090 GN=Cyp2a4 PE=2 SV=3	1900000						7000000	1200000	5900000
P62334	26S proteasome regulatory subunit 10B OS=Mus musculus OX=10090 GN=Psmc6 PE=1 SV=1	9300000	9900000	15000000	25000000	16000000	11000000	8600000	8600000	16000000
Q9CW42	Mitochondrial amidoxime-reducing component 1 OS=Mus musculus OX=10090 GN=Marc1 PE=1 SV=2	13000000	26000000	28000000	87000000	51000000	26000000	55000000	21000000	56000000
Q9D0M3	Cytochrome c1, heme protein, mitochondrial OS=Mus musculus OX=10090 GN=Cyc1 PE=1 SV=1	11000000	16000000	10000000	13000000	11000000	9800000	11000000	8000000	15000000
Q8CCJ3	E3 UFM1-protein ligase 1 OS=Mus musculus OX=10090 GN=Ufl1 PE=1 SV=2	2500000	5100000	4300000	8500000	6800000	4400000	5200000	4000000	6600000
Q8R0W0	Epiplakin OS=Mus musculus OX=10090 GN=Eppk1 PE=1 SV=2	8700000	6200000	7200000	5700000	4000000	1600000	3800000	1400000	2700000
Q9JJZ2	Tubulin alpha-8 chain OS=Mus musculus OX=10090 GN=Tuba8 PE=1 SV=1
P05201	Aspartate aminotransferase, cytoplasmic OS=Mus musculus OX=10090 GN=Got1 PE=1 SV=3	27000000	26000000	36000000	32000000	18000000	20000000	18000000	5300000	17000000
Q8BMJ2	Leucine--tRNA ligase, cytoplasmic OS=Mus musculus OX=10090 GN=Lars PE=1 SV=2	4300000	8300000	6800000	8300000	9500000	7100000	5400000	5000000	11000000
P50431	Serine hydroxymethyltransferase, cytosolic OS=Mus musculus OX=10090 GN=Shmt1 PE=1 SV=3	7600000	8200000	4600000	9200000	11000000	15000000	7200000	5700000	2700000
Q9JJL3	Solute carrier organic anion transporter family member 1B2 OS=Mus musculus OX=10090 GN=Slco1b2 PE=1 SV=1	8100000	3700000	21000000	30000000	24000000	4900000	18000000	10000000	8100000
P07758	Alpha-1-antitrypsin 1-1 OS=Mus musculus OX=10090 GN=Serpina1a PE=1 SV=4	300000			5400000		5300000	9200000	150000	11000000
Q00896	Alpha-1-antitrypsin 1-3 OS=Mus musculus OX=10090 GN=Serpina1c PE=1 SV=2	300000			5400000		5300000	9200000	150000	11000000
P47911	60S ribosomal protein L6 OS=Mus musculus OX=10090 GN=Rpl6 PE=1 SV=3	33000000	62000000	44000000	88000000	78000000	40000000	55000000	53000000	51000000
O08749	Dihydrolipoyl dehydrogenase, mitochondrial OS=Mus musculus OX=10090 GN=Dld PE=1 SV=2	9200000	23000000	32000000	29000000	55000000	28000000	24000000	29000000	31000000
O70310	Glycylpeptide N-tetradecanoyltransferase 1 OS=Mus musculus OX=10090 GN=Nmt1 PE=1 SV=1	5400000	4600000	5500000	9700000	9200000	7300000	6600000	6000000	7700000
P17182	Alpha-enolase OS=Mus musculus OX=10090 GN=Eno1 PE=1 SV=3	16000000	11000000	3300000	16000000	16000000	9700000	9300000	6500000	21000000
Q8BIJ6	Isoleucine--tRNA ligase, mitochondrial OS=Mus musculus OX=10090 GN=Iars2 PE=1 SV=1	3100000	10000000	8200000	14000000	17000000	4800000	9600000	4600000	13000000
Q9D6Y9	1,4-alpha-glucan-branching enzyme OS=Mus musculus OX=10090 GN=Gbe1 PE=1 SV=1	7500000	17000000	9700000	42000000	28000000	23000000	16000000	6800000	20000000
P52196	Thiosulfate sulfurtransferase OS=Mus musculus OX=10090 GN=Tst PE=1 SV=3	17000000	16000000	10000000	24000000	18000000	23000000	22000000	13000000	25000000
Q8VIJ6	Splicing factor, proline- and glutamine-rich OS=Mus musculus OX=10090 GN=Sfpq PE=1 SV=1	2500000	6500000	11000000	32000000	18000000	14000000	14000000	11000000	20000000
Q99MN1	Lysine--tRNA ligase OS=Mus musculus OX=10090 GN=Kars PE=1 SV=1	3400000	3600000	1600000	12000000	12000000	8100000	10000000	7600000	9000000
Q3U1J4	DNA damage-binding protein 1 OS=Mus musculus OX=10090 GN=Ddb1 PE=1 SV=2	7000000	7600000	4800000	8700000	9400000	4800000	6400000	6600000	9700000
P80314	T-complex protein 1 subunit beta OS=Mus musculus OX=10090 GN=Cct2 PE=1 SV=4	6800000	3500000	7300000	8400000	3800000	4100000	2300000	2500000	4600000
Q9R112	Sulfide:quinone oxidoreductase, mitochondrial OS=Mus musculus OX=10090 GN=Sqor PE=1 SV=3	6200000	12000000	12000000	21000000	15000000	14000000	20000000	7900000	21000000
P80317	T-complex protein 1 subunit zeta OS=Mus musculus OX=10090 GN=Cct6a PE=1 SV=3	9700000	14000000	12000000	34000000	19000000	14000000	19000000	13000000	28000000
Q8BSY0	Aspartyl/asparaginyl beta-hydroxylase OS=Mus musculus OX=10090 GN=Asph PE=1 SV=1	1800000	4600000	1900000	12000000	11000000	9900000	8900000	8500000	10000000
Q6P4T2	U5 small nuclear ribonucleoprotein 200 kDa helicase OS=Mus musculus OX=10090 GN=Snrnp200 PE=1 SV=1	2200000	4100000	3100000	6000000	5100000	4800000	4000000	2400000	4200000
Q2TPA8	Hydroxysteroid dehydrogenase-like protein 2 OS=Mus musculus OX=10090 GN=Hsdl2 PE=1 SV=1	16000000	29000000	18000000	53000000	13000000	24000000	15000000	24000000	16000000
P70691	UDP-glucuronosyltransferase 1-2 OS=Mus musculus OX=10090 GN=Ugt1a2 PE=1 SV=1	530000	240000	440000	750000	790000			810000	2000000
Q922R8	Protein disulfide-isomerase A6 OS=Mus musculus OX=10090 GN=Pdia6 PE=1 SV=3	7500000	9900000	10000000	27000000	13000000	13000000	15000000	6700000	20000000
Q9QXG4	Acetyl-coenzyme A synthetase, cytoplasmic OS=Mus musculus OX=10090 GN=Acss2 PE=1 SV=2	1500000	3200000	1400000	6900000	8600000	4300000	24000000	18000000	25000000
Q9ERG0	LIM domain and actin-binding protein 1 OS=Mus musculus OX=10090 GN=Lima1 PE=1 SV=3	2800000	4500000	5400000	13000000	14000000	4200000	5900000	3700000	8100000
Q9R092	17-beta-hydroxysteroid dehydrogenase type 6 OS=Mus musculus OX=10090 GN=Hsd17b6 PE=1 SV=1		790000		2900000	1100000	610000	3600000	1500000	5500000
P60335	Poly(rC)-binding protein 1 OS=Mus musculus OX=10090 GN=Pcbp1 PE=1 SV=1	8600000	4200000	7100000	8900000	3300000	6100000	4600000	8200000	2500000
P47199	Quinone oxidoreductase OS=Mus musculus OX=10090 GN=Cryz PE=1 SV=1	7600000	6100000	9300000	15000000	10000000	8500000	7800000	4600000	9000000
P97449	Aminopeptidase N OS=Mus musculus OX=10090 GN=Anpep PE=1 SV=4	3200000	2300000	3300000	12000000	12000000	10000000	4600000	3600000	7300000
P24457	Cytochrome P450 2D11 OS=Mus musculus OX=10090 GN=Cyp2d11 PE=2 SV=2		6700000	6900000				84000		12000000
P39447	Tight junction protein ZO-1 OS=Mus musculus OX=10090 GN=Tjp1 PE=1 SV=2	2800000	5300000	3300000	6200000	5500000	5600000	6400000	5500000	7500000
P97494	Glutamate--cysteine ligase catalytic subunit OS=Mus musculus OX=10090 GN=Gclc PE=1 SV=4	8000000	6200000	4100000	14000000	7100000	12000000	6300000	5100000	6900000
P62983	Ubiquitin-40S ribosomal protein S27a OS=Mus musculus OX=10090 GN=Rps27a PE=1 SV=2	260000	23000000	110000000	130000000	38000000	27000000	73000000	28000000	120000000
Q5XJY5	Coatomer subunit delta OS=Mus musculus OX=10090 GN=Arcn1 PE=1 SV=2	4000000	13000000	4000000	25000000	21000000	14000000	16000000	9500000	23000000
Q8QZY1	Eukaryotic translation initiation factor 3 subunit L OS=Mus musculus OX=10090 GN=Eif3l PE=1 SV=1	3300000	5000000	3200000	11000000	4700000	4600000	3600000	2800000	5900000
P52840	Sulfotransferase 1A1 OS=Mus musculus OX=10090 GN=Sult1a1 PE=1 SV=1	8600000	11000000	15000000	12000000	14000000	9900000	7500000	9200000	8100000
P05064	Fructose-bisphosphate aldolase A OS=Mus musculus OX=10090 GN=Aldoa PE=1 SV=2	14000000	16000000	16000000	19000000	18000000	7700000	9700000	3600000	12000000
Q6ZQM8	UDP-glucuronosyltransferase 1-7C OS=Mus musculus OX=10090 GN=Ugt1a7c PE=1 SV=1
P42932	T-complex protein 1 subunit theta OS=Mus musculus OX=10090 GN=Cct8 PE=1 SV=3	8000000	8200000	6100000	11000000	9200000	9100000	13000000	6200000	6100000
Q91WG8	Bifunctional UDP-N-acetylglucosamine 2-epimerase/N-acetylmannosamine kinase OS=Mus musculus OX=10090 GN=Gne PE=1 SV=1	3400000	9100000	3400000	9500000	6500000	5200000	8300000	3300000	11000000
P49312	Heterogeneous nuclear ribonucleoprotein A1 OS=Mus musculus OX=10090 GN=Hnrnpa1 PE=1 SV=2	5700000	9000000	8500000	21000000	17000000	9500000	9200000	8500000	17000000
Q91YW3	DnaJ homolog subfamily C member 3 OS=Mus musculus OX=10090 GN=Dnajc3 PE=1 SV=1	4500000	6400000	3900000	14000000	10000000	6200000	12000000	6700000	15000000
P27046	Alpha-mannosidase 2 OS=Mus musculus OX=10090 GN=Man2a1 PE=1 SV=2	3200000	7200000	3700000	9300000	7400000	4700000	9800000	3100000	11000000
P09411	Phosphoglycerate kinase 1 OS=Mus musculus OX=10090 GN=Pgk1 PE=1 SV=4	13000000	26000000	19000000	10000000	18000000	19000000	15000000	7300000	11000000
Q6ZWV3	60S ribosomal protein L10 OS=Mus musculus OX=10090 GN=Rpl10 PE=1 SV=3	8500000	20000000	12000000	45000000	28000000	26000000	30000000	14000000	43000000
Q60865	Caprin-1 OS=Mus musculus OX=10090 GN=Caprin1 PE=1 SV=2	9400000	8000000	4900000	9100000	22000000	20000000	2200000	8100000	16000000
Q00898	Alpha-1-antitrypsin 1-5 OS=Mus musculus OX=10090 GN=Serpina1e PE=1 SV=1	2100000	1400000			9400000	9800000
Q91VR2	ATP synthase subunit gamma, mitochondrial OS=Mus musculus OX=10090 GN=Atp5f1c PE=1 SV=1	70000000	55000000	70000000	210000000	82000000	69000000	64000000	40000000	95000000
Q60668	Heterogeneous nuclear ribonucleoprotein D0 OS=Mus musculus OX=10090 GN=Hnrnpd PE=1 SV=2	15000000	33000000	9600000	46000000	37000000	32000000	5600000	7000000	16000000
O35737	Heterogeneous nuclear ribonucleoprotein H OS=Mus musculus OX=10090 GN=Hnrnph1 PE=1 SV=3	380000	670000	470000			740000	2800000	420000	1600000
Q9D1D4	Transmembrane emp24 domain-containing protein 10 OS=Mus musculus OX=10090 GN=Tmed10 PE=1 SV=1	10000000	9100000	7800000	16000000	22000000	18000000	15000000	12000000	21000000
P24369	Peptidyl-prolyl cis-trans isomerase B OS=Mus musculus OX=10090 GN=Ppib PE=1 SV=2	16000000	26000000	22000000	38000000	45000000	52000000	45000000	42000000	46000000
Q91X44	Glucokinase regulatory protein OS=Mus musculus OX=10090 GN=Gckr PE=1 SV=3	7600000	12000000	10000000	17000000	16000000	10000000	15000000	5100000	10000000
P36552	Oxygen-dependent coproporphyrinogen-III oxidase, mitochondrial OS=Mus musculus OX=10090 GN=Cpox PE=1 SV=2	13000000	25000000	28000000	39000000	34000000	29000000	20000000	11000000	29000000
Q8R164	Valacyclovir hydrolase OS=Mus musculus OX=10090 GN=Bphl PE=1 SV=1	16000000	12000000	7600000	31000000	37000000	2900000	28000000	24000000	65000000
Q9D0F3	Protein ERGIC-53 OS=Mus musculus OX=10090 GN=Lman1 PE=1 SV=1	4700000	7300000	3600000	19000000	12000000	11000000	9100000	3600000	14000000
Q9CXS4	Centromere protein V OS=Mus musculus OX=10090 GN=Cenpv PE=1 SV=2	6200000	18000000	14000000	24000000	17000000	10000000	11000000	3300000	15000000
Q9JHS4	ATP-dependent Clp protease ATP-binding subunit clpX-like, mitochondrial OS=Mus musculus OX=10090 GN=Clpx PE=1 SV=2	3800000	5400000	4600000	17000000	11000000	13000000	5900000	3300000	11000000
Q6DFW4	Nucleolar protein 58 OS=Mus musculus OX=10090 GN=Nop58 PE=1 SV=1	2400000	6700000	4800000	4600000	4100000	5500000	3600000	2600000	4200000
Q9JLF6	Protein-glutamine gamma-glutamyltransferase K OS=Mus musculus OX=10090 GN=Tgm1 PE=1 SV=2	2600000	2000000	1300000	12000000	12000000	3200000	21000000	8100000	20000000
P01867	Ig gamma-2B chain C region OS=Mus musculus OX=10090 GN=Igh-3 PE=1 SV=3	8000000	9400000	3300000	26000000	18000000	9400000	7700000	4700000	10000000
P51150	Ras-related protein Rab-7a OS=Mus musculus OX=10090 GN=Rab7a PE=1 SV=2	9900000	17000000	24000000	29000000	13000000	12000000	28000000	8500000	21000000
P16406	Glutamyl aminopeptidase OS=Mus musculus OX=10090 GN=Enpep PE=1 SV=1	1700000	2000000	2100000	8000000	5500000	4300000	3500000	2600000	5800000
Q8R0F9	SEC14-like protein 4 OS=Mus musculus OX=10090 GN=Sec14l4 PE=1 SV=1	14000000	12000000	19000000	21000000	27000000	9200000	6200000	3100000	4500000
Q99M87	DnaJ homolog subfamily A member 3, mitochondrial OS=Mus musculus OX=10090 GN=Dnaja3 PE=1 SV=1	6100000	9000000	4700000	6700000	11000000	4700000	6000000	3100000	7600000
Q61147	Ceruloplasmin OS=Mus musculus OX=10090 GN=Cp PE=1 SV=2	3700000	3900000	3400000	10000000	3600000	5000000	1900000	1100000	3700000
P22315	Ferrochelatase, mitochondrial OS=Mus musculus OX=10090 GN=Fech PE=1 SV=2	7600000	7400000	11000000	16000000	15000000	13000000	7600000	3200000	11000000
Q922Q8	Leucine-rich repeat-containing protein 59 OS=Mus musculus OX=10090 GN=Lrrc59 PE=1 SV=1	14000000	35000000	20000000	50000000	31000000	22000000	53000000	19000000	41000000
Q99K48	Non-POU domain-containing octamer-binding protein OS=Mus musculus OX=10090 GN=Nono PE=1 SV=3	3600000	4700000	3700000	15000000	8800000	5900000	3400000	3200000	11000000
Q9WUZ9	Ectonucleoside triphosphate diphosphohydrolase 5 OS=Mus musculus OX=10090 GN=Entpd5 PE=1 SV=1	12000000	8000000	13000000	16000000	8500000	8600000	8100000	5300000	6100000
Q9D024	Coiled-coil domain-containing protein 47 OS=Mus musculus OX=10090 GN=Ccdc47 PE=1 SV=2	2500000	11000000	4900000	18000000	13000000	7600000	14000000	6900000	11000000
Q61768	Kinesin-1 heavy chain OS=Mus musculus OX=10090 GN=Kif5b PE=1 SV=3	1300000	3500000	1700000	5200000	4000000	2000000	3100000	970000	4900000
P59325	Eukaryotic translation initiation factor 5 OS=Mus musculus OX=10090 GN=Eif5 PE=1 SV=1	6100000	4100000	7200000	24000000	11000000	13000000	7700000	8600000	10000000
P14148	60S ribosomal protein L7 OS=Mus musculus OX=10090 GN=Rpl7 PE=1 SV=2	28000000	90000000	27000000	150000000	36000000	19000000	84000000	27000000	97000000
Q925I1	ATPase family AAA domain-containing protein 3 OS=Mus musculus OX=10090 GN=Atad3 PE=1 SV=1	2200000	10000000	3000000	13000000	14000000	3200000	3900000	2400000	10000000
Q8JZK9	Hydroxymethylglutaryl-CoA synthase, cytoplasmic OS=Mus musculus OX=10090 GN=Hmgcs1 PE=1 SV=1	13000000	8900000	11000000	4500000	6200000	4200000	12000000	5700000	13000000
Q5YD48	APOBEC1 complementation factor OS=Mus musculus OX=10090 GN=A1cf PE=1 SV=2	3700000	4200000	9300000	23000000	13000000	8700000	13000000	7400000	9400000
Q8K441	ATP-binding cassette sub-family A member 6 OS=Mus musculus OX=10090 GN=Abca6 PE=1 SV=2	5900000	11000000	16000000	24000000	16000000	8800000	12000000	6000000	15000000
O88833	Cytochrome P450 4A10 OS=Mus musculus OX=10090 GN=Cyp4a10 PE=2 SV=2	23000000	61000000	30000000	59000000	32000000	15000000	3300000	3900000	12000000
P27546	Microtubule-associated protein 4 OS=Mus musculus OX=10090 GN=Map4 PE=1 SV=3	490000	1600000	1200000	3100000	2100000	1200000	2700000	1200000	1900000
Q9R0P3	S-formylglutathione hydrolase OS=Mus musculus OX=10090 GN=Esd PE=1 SV=1	12000000	7700000	13000000	31000000	33000000	17000000	23000000	8500000	17000000
Q03734	Serine protease inhibitor A3M OS=Mus musculus OX=10090 GN=Serpina3m PE=1 SV=2				1400000
P48193	Protein 4.1 OS=Mus musculus OX=10090 GN=Epb41 PE=1 SV=2	5400000	6800000	7100000	15000000	7600000	11000000	7500000	4700000	9400000
Q71RI9	Kynurenine--oxoglutarate transaminase 3 OS=Mus musculus OX=10090 GN=Kyat3 PE=1 SV=1	13000000	22000000	24000000	39000000	21000000	12000000	32000000	20000000	66000000
O09174	Alpha-methylacyl-CoA racemase OS=Mus musculus OX=10090 GN=Amacr PE=1 SV=4	7700000	13000000	12000000	15000000	11000000	10000000	8300000	6300000	10000000
P97855	Ras GTPase-activating protein-binding protein 1 OS=Mus musculus OX=10090 GN=G3bp1 PE=1 SV=1	2400000	3800000	9100000	16000000	10000000	6900000	5900000	6100000	10000000
P35486	Pyruvate dehydrogenase E1 component subunit alpha, somatic form, mitochondrial OS=Mus musculus OX=10090 GN=Pdha1 PE=1 SV=1	3800000	17000000	4600000	19000000	14000000	9700000	14000000	5700000	17000000
Q9EQH2	Endoplasmic reticulum aminopeptidase 1 OS=Mus musculus OX=10090 GN=Erap1 PE=1 SV=2	2900000	5200000	2400000	14000000	6600000	4300000	6700000	3300000	13000000
P47754	F-actin-capping protein subunit alpha-2 OS=Mus musculus OX=10090 GN=Capza2 PE=1 SV=3	2900000	5200000	2600000	11000000	5700000	4300000	6200000	5000000	6600000
Q9Z1D1	Eukaryotic translation initiation factor 3 subunit G OS=Mus musculus OX=10090 GN=Eif3g PE=1 SV=2	5600000	14000000	8600000	24000000	13000000	9900000	13000000	9100000	15000000
Q99JY9	Actin-related protein 3 OS=Mus musculus OX=10090 GN=Actr3 PE=1 SV=3	12000000	13000000	21000000	30000000	19000000	19000000	14000000	9000000	17000000
Q91XE0	Glycine N-acyltransferase OS=Mus musculus OX=10090 GN=Glyat PE=1 SV=1	9500000	7600000	8200000	22000000	12000000	9600000	7300000	1500000	10000000
P62196	26S proteasome regulatory subunit 8 OS=Mus musculus OX=10090 GN=Psmc5 PE=1 SV=1	3600000	5300000	5800000	6700000	5600000	6300000	6600000	3100000	6900000
P70398	Probable ubiquitin carboxyl-terminal hydrolase FAF-X OS=Mus musculus OX=10090 GN=Usp9x PE=1 SV=2	1100000	5900000	2100000	3500000	5800000	1700000	2000000	1400000	3700000
Q922F4	Tubulin beta-6 chain OS=Mus musculus OX=10090 GN=Tubb6 PE=1 SV=1
Q9JHI5	Isovaleryl-CoA dehydrogenase, mitochondrial OS=Mus musculus OX=10090 GN=Ivd PE=1 SV=1	37000000	26000000	21000000	32000000	33000000	24000000	16000000	6600000	18000000
Q9CWK8	Sorting nexin-2 OS=Mus musculus OX=10090 GN=Snx2 PE=1 SV=2	5300000	5700000	9300000	13000000	9000000	9100000	5700000	5800000	6100000
Q9Z2X1	Heterogeneous nuclear ribonucleoprotein F OS=Mus musculus OX=10090 GN=Hnrnpf PE=1 SV=3	4300000	1700000	11000000	27000000	9100000	8000000	8000000	7700000	16000000
Q8BSE0	Regulator of microtubule dynamics protein 2 OS=Mus musculus OX=10090 GN=Rmdn2 PE=1 SV=1	2900000	4200000	6400000	7500000	7600000	5000000	6100000	8100000	8400000
Q61830	Macrophage mannose receptor 1 OS=Mus musculus OX=10090 GN=Mrc1 PE=1 SV=2	2100000	1800000	1800000	9100000	4900000	7100000	5400000	4300000	9300000
O35226	26S proteasome non-ATPase regulatory subunit 4 OS=Mus musculus OX=10090 GN=Psmd4 PE=1 SV=1	5300000	5800000	5900000	14000000	4300000	6300000	6100000	3400000	5300000
P13707	Glycerol-3-phosphate dehydrogenase [NAD(+)], cytoplasmic OS=Mus musculus OX=10090 GN=Gpd1 PE=1 SV=3	31000000	8000000	26000000	38000000	9900000	20000000	7000000	3600000	13000000
O08914	Fatty-acid amide hydrolase 1 OS=Mus musculus OX=10090 GN=Faah PE=1 SV=1	3600000	5300000	6500000	17000000	11000000	5500000	13000000	3900000	10000000
Q91X72	Hemopexin OS=Mus musculus OX=10090 GN=Hpx PE=1 SV=2	2800000	4100000	4400000	23000000	16000000	18000000	11000000	12000000	12000000
P63276	40S ribosomal protein S17 OS=Mus musculus OX=10090 GN=Rps17 PE=1 SV=2	22000000	30000000	56000000	150000000	67000000	46000000	53000000	46000000	83000000
Q501J6	Probable ATP-dependent RNA helicase DDX17 OS=Mus musculus OX=10090 GN=Ddx17 PE=1 SV=1	1900000	2400000		4400000	3500000	2300000	3900000	2600000	3300000
P55264	Adenosine kinase OS=Mus musculus OX=10090 GN=Adk PE=1 SV=2	24000000	30000000	28000000	16000000	34000000	31000000	19000000	6400000	18000000
Q6ZWX6	Eukaryotic translation initiation factor 2 subunit 1 OS=Mus musculus OX=10090 GN=Eif2s1 PE=1 SV=3	7900000	6100000	3800000	14000000	10000000	6500000	13000000	8400000	9000000
Q9QYJ0	DnaJ homolog subfamily A member 2 OS=Mus musculus OX=10090 GN=Dnaja2 PE=1 SV=1	4500000	10000000	14000000	27000000	9300000	13000000	21000000	13000000	24000000
P25444	40S ribosomal protein S2 OS=Mus musculus OX=10090 GN=Rps2 PE=1 SV=3	22000000	58000000	36000000	74000000	30000000	16000000	54000000	9100000	59000000
P35980	60S ribosomal protein L18 OS=Mus musculus OX=10090 GN=Rpl18 PE=1 SV=3	33000000	12000000	31000000	75000000	48000000	11000000	4400000	24000000	77000000
O55201	Transcription elongation factor SPT5 OS=Mus musculus OX=10090 GN=Supt5h PE=1 SV=1	1700000	2600000	1700000	2400000	2300000	2300000	3100000	1800000	2600000
Q8BU30	Isoleucine--tRNA ligase, cytoplasmic OS=Mus musculus OX=10090 GN=Iars PE=1 SV=2	2800000	6300000	5800000	6900000	11000000	4400000	9000000	2900000	6100000
P53395	Lipoamide acyltransferase component of branched-chain alpha-keto acid dehydrogenase complex, mitochondrial OS=Mus musculus OX=10090 GN=Dbt PE=1 SV=2	19000000	9500000	21000000	29000000	8500000	12000000	13000000	7900000	9700000
P61979	Heterogeneous nuclear ribonucleoprotein K OS=Mus musculus OX=10090 GN=Hnrnpk PE=1 SV=1	14000000	12000000	10000000	43000000	33000000	11000000	18000000	6300000	25000000
Q9CR68	Cytochrome b-c1 complex subunit Rieske, mitochondrial OS=Mus musculus OX=10090 GN=Uqcrfs1 PE=1 SV=1	13000000	9000000	8700000	30000000	29000000	8900000	8000000	8900000	24000000
Q9CY50	Translocon-associated protein subunit alpha OS=Mus musculus OX=10090 GN=Ssr1 PE=1 SV=1	8600000	6700000	5000000	60000000	32000000	33000000	17000000	21000000	34000000
Q9D8W5	26S proteasome non-ATPase regulatory subunit 12 OS=Mus musculus OX=10090 GN=Psmd12 PE=1 SV=4	3800000	7300000	4800000	9900000	6000000	4800000	6000000	4300000	4400000
Q9D1G1	Ras-related protein Rab-1B OS=Mus musculus OX=10090 GN=Rab1b PE=1 SV=1	6000000	8400000	34000000	16000000	8000000	6700000	14000000	8000000	13000000
P42227	Signal transducer and activator of transcription 3 OS=Mus musculus OX=10090 GN=Stat3 PE=1 SV=2	2700000	4200000	1800000	4100000	3800000	3100000	4900000	3500000	5200000
E9PVA8	eIF-2-alpha kinase activator GCN1 OS=Mus musculus OX=10090 GN=Gcn1 PE=1 SV=1	1000000	2400000	3000000	6000000	3100000	1700000	4100000	1400000	5600000
Q61029	Lamina-associated polypeptide 2, isoforms beta/delta/epsilon/gamma OS=Mus musculus OX=10090 GN=Tmpo PE=1 SV=4	2400000	3600000	2700000	4800000	4900000	2700000	5100000	2400000	3600000
O88487	Cytoplasmic dynein 1 intermediate chain 2 OS=Mus musculus OX=10090 GN=Dync1i2 PE=1 SV=1	1700000	3100000	2800000	8000000	3900000	3000000	2600000	3300000	5700000
P0CG49	Polyubiquitin-B OS=Mus musculus OX=10090 GN=Ubb PE=2 SV=1		30000000	160000000	200000000	110000000	38000000	110000000	40000000	110000000
P0CG50	Polyubiquitin-C OS=Mus musculus OX=10090 GN=Ubc PE=1 SV=2		30000000	160000000	200000000	110000000	38000000	110000000	40000000	110000000
P62984	Ubiquitin-60S ribosomal protein L40 OS=Mus musculus OX=10090 GN=Uba52 PE=1 SV=2		30000000	160000000	200000000	110000000	38000000	110000000	40000000	110000000
Q9DBN5	Lon protease homolog 2, peroxisomal OS=Mus musculus OX=10090 GN=Lonp2 PE=1 SV=1	3600000	9400000	9700000	16000000	8600000	2600000	3100000	1300000	9000000
Q9WVD5	Mitochondrial ornithine transporter 1 OS=Mus musculus OX=10090 GN=Slc25a15 PE=1 SV=1	4800000	6500000	3200000	16000000	11000000	6000000	18000000	5100000	37000000
O35643	AP-1 complex subunit beta-1 OS=Mus musculus OX=10090 GN=Ap1b1 PE=1 SV=2	3500000	4100000	1100000	6700000	4300000	1700000	4100000	1700000	5000000
P62821	Ras-related protein Rab-1A OS=Mus musculus OX=10090 GN=Rab1A PE=1 SV=3	21000000	14000000	65000000	31000000	22000000	11000000	31000000	31000000	22000000
Q9DC69	NADH dehydrogenase [ubiquinone] 1 alpha subcomplex subunit 9, mitochondrial OS=Mus musculus OX=10090 GN=Ndufa9 PE=1 SV=2	2500000	15000000	23000000	42000000	26000000	6700000	24000000	2900000	22000000
Q8CFX1	GDH/6PGL endoplasmic bifunctional protein OS=Mus musculus OX=10090 GN=H6pd PE=1 SV=2	5000000	7000000	4100000	15000000	7400000	7200000	10000000	2000000	11000000
Q9DCW4	Electron transfer flavoprotein subunit beta OS=Mus musculus OX=10090 GN=Etfb PE=1 SV=3	78000000	46000000	50000000	65000000	49000000	58000000	39000000	7500000	41000000
Q91WS4	S-methylmethionine--homocysteine S-methyltransferase BHMT2 OS=Mus musculus OX=10090 GN=Bhmt2 PE=1 SV=2	1100000
Q99J39	Malonyl-CoA decarboxylase, mitochondrial OS=Mus musculus OX=10090 GN=Mlycd PE=1 SV=1	5300000	4800000	8100000	8300000	13000000	6700000	9400000	5800000	8000000
P07356	Annexin A2 OS=Mus musculus OX=10090 GN=Anxa2 PE=1 SV=2	3800000	6400000	6400000	8900000	6900000	3800000	7300000	4900000	4800000
P32261	Antithrombin-III OS=Mus musculus OX=10090 GN=Serpinc1 PE=1 SV=1	1300000	3600000	2700000	8900000	4700000	6400000	3900000	3200000	3800000
Q9JIX8	Apoptotic chromatin condensation inducer in the nucleus OS=Mus musculus OX=10090 GN=Acin1 PE=1 SV=3	1600000	4300000	4300000	2700000	4500000	4500000	4100000	3400000	1200000
P31230	Aminoacyl tRNA synthase complex-interacting multifunctional protein 1 OS=Mus musculus OX=10090 GN=Aimp1 PE=1 SV=2	3200000	5500000	4300000	9700000	7900000	7100000	4400000	3200000	7800000
P17717	UDP-glucuronosyltransferase 2B17 OS=Mus musculus OX=10090 GN=Ugt2b17 PE=1 SV=1	31000000	130000000	21000000	160000000	91000000	40000000	33000000	22000000	51000000
Q9WV27	Sodium/potassium-transporting ATPase subunit alpha-4 OS=Mus musculus OX=10090 GN=Atp1a4 PE=1 SV=3	3400000	5700000	4400000	14000000	9900000	4800000	10000000	3500000	9200000
Q91W64	Cytochrome P450 2C70 OS=Mus musculus OX=10090 GN=Cyp2c70 PE=1 SV=2	5100000	12000000	7500000	17000000	12000000	3700000	12000000	5300000	19000000
P50396	Rab GDP dissociation inhibitor alpha OS=Mus musculus OX=10090 GN=Gdi1 PE=1 SV=3	1300000	1900000	890000	3300000	2000000	2500000	1500000	380000	950000
P35979	60S ribosomal protein L12 OS=Mus musculus OX=10090 GN=Rpl12 PE=1 SV=2	7600000	16000000	8900000	35000000	26000000	16000000	25000000	8200000	27000000
Q3U2P1	Protein transport protein Sec24A OS=Mus musculus OX=10090 GN=Sec24a PE=1 SV=1	5000000	4700000	5100000	10000000	9400000	5800000	2300000	3100000	8200000
Q9QZQ1	Afadin OS=Mus musculus OX=10090 GN=Afdn PE=1 SV=3	1000000	2000000	2100000	4300000	3500000	3400000	1600000	1500000	3500000
A2AN08	E3 ubiquitin-protein ligase UBR4 OS=Mus musculus OX=10090 GN=Ubr4 PE=1 SV=1	1900000	3300000	670000	4300000	3100000	1800000	2900000	1200000	1900000
P27612	Phospholipase A-2-activating protein OS=Mus musculus OX=10090 GN=Plaa PE=1 SV=4	2200000	2000000	2900000	7000000	5100000	2200000	4500000	3200000	6300000
Q8BGD9	Eukaryotic translation initiation factor 4B OS=Mus musculus OX=10090 GN=Eif4b PE=1 SV=1	2800000	3500000	4100000	13000000	7200000	9100000	7000000	3000000	8700000
Q04857	Collagen alpha-1(VI) chain OS=Mus musculus OX=10090 GN=Col6a1 PE=1 SV=1	4300000	8700000	13000000	17000000	16000000	12000000	7500000	4600000	6700000
Q9DBL1	Short/branched chain specific acyl-CoA dehydrogenase, mitochondrial OS=Mus musculus OX=10090 GN=Acadsb PE=1 SV=1	4000000	8200000	7600000	16000000	12000000	11000000	8200000	4800000	16000000
O54734	Dolichyl-diphosphooligosaccharide--protein glycosyltransferase 48 kDa subunit OS=Mus musculus OX=10090 GN=Ddost PE=1 SV=2	16000000	13000000	16000000	50000000	11000000	15000000	9800000	11000000	28000000
Q8QZR3	Pyrethroid hydrolase Ces2a OS=Mus musculus OX=10090 GN=Ces2a PE=1 SV=1	7000000	8800000	5500000	37000000	24000000	11000000	11000000	4500000	11000000
Q8QZS1	3-hydroxyisobutyryl-CoA hydrolase, mitochondrial OS=Mus musculus OX=10090 GN=Hibch PE=1 SV=1	11000000	7800000	15000000	8500000	3800000	11000000	7700000	5900000	8600000
Q8VBZ3	Cleft lip and palate transmembrane protein 1 homolog OS=Mus musculus OX=10090 GN=Clptm1 PE=1 SV=1	980000	5300000	1100000	6600000	7600000	1500000	7000000	950000	3100000
Q9WVL0	Maleylacetoacetate isomerase OS=Mus musculus OX=10090 GN=Gstz1 PE=1 SV=1	10000000	11000000	21000000	19000000	11000000	13000000	21000000	4900000	13000000
D3YXK2	Scaffold attachment factor B1 OS=Mus musculus OX=10090 GN=Safb PE=1 SV=2	490000	1100000	1700000	1500000	1700000	1600000	4300000	1100000	980000
P62843	40S ribosomal protein S15 OS=Mus musculus OX=10090 GN=Rps15 PE=1 SV=2	530000	1700000	2600000	14000000	5800000	3500000	2200000	4200000	7500000
O08756	3-hydroxyacyl-CoA dehydrogenase type-2 OS=Mus musculus OX=10090 GN=Hsd17b10 PE=1 SV=4	19000000	14000000	18000000	18000000	6200000	8300000	7500000	5800000	7000000
O35295	Transcriptional activator protein Pur-beta OS=Mus musculus OX=10090 GN=Purb PE=1 SV=3	2200000	3300000	5000000	6200000	6700000	5800000	6300000	5900000	6700000
P24527	Leukotriene A-4 hydrolase OS=Mus musculus OX=10090 GN=Lta4h PE=1 SV=4	3600000	4800000	2600000	7500000	6000000	4100000	3800000	2500000	5300000
Q9DBG7	Signal recognition particle receptor subunit alpha OS=Mus musculus OX=10090 GN=Srpra PE=1 SV=1	1300000	4200000	5400000	16000000	9000000	2900000	3900000	4400000	7900000
Q02788	Collagen alpha-2(VI) chain OS=Mus musculus OX=10090 GN=Col6a2 PE=1 SV=3	4200000	9100000	8400000	19000000	13000000	9100000	3200000	3100000	8000000
Q8BJW6	Eukaryotic translation initiation factor 2A OS=Mus musculus OX=10090 GN=Eif2a PE=1 SV=2	5400000	9200000	4500000	9000000	9900000	8100000	10000000	2500000	4500000
Q3TNA1	Xylulose kinase OS=Mus musculus OX=10090 GN=Xylb PE=1 SV=1	3200000	14000000	7200000	6500000	10000000	12000000	9900000	3100000	3700000
P70670	Nascent polypeptide-associated complex subunit alpha, muscle-specific form OS=Mus musculus OX=10090 GN=Naca PE=1 SV=2	6500000	7700000	5900000	39000000	21000000	19000000	16000000	15000000	25000000
Q60817	Nascent polypeptide-associated complex subunit alpha OS=Mus musculus OX=10090 GN=Naca PE=1 SV=1	6500000	7700000	5900000	39000000	21000000	19000000	16000000	15000000	25000000
Q921M3	Splicing factor 3B subunit 3 OS=Mus musculus OX=10090 GN=Sf3b3 PE=1 SV=1	1600000	3400000	1900000	2000000	5500000	3200000	3000000	2700000	2700000
P06745	Glucose-6-phosphate isomerase OS=Mus musculus OX=10090 GN=Gpi PE=1 SV=4	21000000	12000000	8700000	12000000	16000000	16000000	4300000	12000000	23000000
Q99KV1	DnaJ homolog subfamily B member 11 OS=Mus musculus OX=10090 GN=Dnajb11 PE=1 SV=1	6900000	11000000	4200000	10000000	14000000	6400000	7900000	8200000	15000000
P42125	Enoyl-CoA delta isomerase 1, mitochondrial OS=Mus musculus OX=10090 GN=Eci1 PE=1 SV=2	30000000	28000000	35000000	21000000	8400000	36000000	22000000	14000000	14000000
P32067	Lupus La protein homolog OS=Mus musculus OX=10090 GN=Ssb PE=1 SV=1	2900000	5400000	4000000	19000000	10000000	3900000	3100000	2700000	8600000
A6X935	Inter alpha-trypsin inhibitor, heavy chain 4 OS=Mus musculus OX=10090 GN=Itih4 PE=1 SV=2	1900000	4000000	2600000	15000000	13000000	4600000	4600000	4400000	9800000
P23953	Carboxylesterase 1C OS=Mus musculus OX=10090 GN=Ces1c PE=1 SV=4	7100000	10000000	2500000	13000000	6600000	7200000	12000000	4800000	3100000
Q9JL35	High mobility group nucleosome-binding domain-containing protein 5 OS=Mus musculus OX=10090 GN=Hmgn5 PE=1 SV=2	1300000	2600000	1900000	6200000	6100000	3600000	1600000	3700000	3400000
Q8VBT2	L-serine dehydratase/L-threonine deaminase OS=Mus musculus OX=10090 GN=Sds PE=1 SV=3	5000000	5600000	8400000	19000000	21000000	9900000	11000000	4200000	14000000
Q8CAY6	Acetyl-CoA acetyltransferase, cytosolic OS=Mus musculus OX=10090 GN=Acat2 PE=1 SV=2	26000000	12000000	18000000	56000000	18000000	27000000	24000000	10000000	27000000
P01878	Ig alpha chain C region OS=Mus musculus OX=10090 PE=1 SV=1	13000000	14000000	2400000	52000000	44000000	40000000	12000000	11000000	6200000
Q9QZ85	Interferon-inducible GTPase 1 OS=Mus musculus OX=10090 GN=Iigp1 PE=1 SV=2	3600000	4400000	4100000	6600000	6900000	5200000	11000000	6900000	8800000
Q5XG73	Acyl-CoA-binding domain-containing protein 5 OS=Mus musculus OX=10090 GN=Acbd5 PE=1 SV=1	6900000	6500000	9200000	9500000	12000000	4900000	8900000	3000000	11000000
P08226	Apolipoprotein E OS=Mus musculus OX=10090 GN=Apoe PE=1 SV=2	1800000	15000000	14000000	12000000	11000000		6800000	1300000	12000000
Q9CPR4	60S ribosomal protein L17 OS=Mus musculus OX=10090 GN=Rpl17 PE=1 SV=3	1000000	7600000	11000000	43000000	20000000	11000000	17000000	11000000	35000000
Q91WD5	NADH dehydrogenase [ubiquinone] iron-sulfur protein 2, mitochondrial OS=Mus musculus OX=10090 GN=Ndufs2 PE=1 SV=1	8900000	7400000	9900000	10000000	9200000	8300000	6900000	6900000	7600000
Q9EP89	Serine beta-lactamase-like protein LACTB, mitochondrial OS=Mus musculus OX=10090 GN=Lactb PE=1 SV=1	13000000	16000000	4300000	13000000	36000000	20000000	6300000	3700000	11000000
P56395	Cytochrome b5 OS=Mus musculus OX=10090 GN=Cyb5a PE=1 SV=2	150000000	40000000	7500000	61000000	34000000	4200000	13000000	30000000	16000000
Q8BWF0	Succinate-semialdehyde dehydrogenase, mitochondrial OS=Mus musculus OX=10090 GN=Aldh5a1 PE=1 SV=1	7800000	9200000	5000000	15000000	7700000	9700000	5900000	4000000	8800000
Q9DBA8	Probable imidazolonepropionase OS=Mus musculus OX=10090 GN=Amdhd1 PE=1 SV=1	6100000	8400000	5800000	5500000	8900000	11000000	14000000	9300000	18000000
Q9Z204	Heterogeneous nuclear ribonucleoproteins C1/C2 OS=Mus musculus OX=10090 GN=Hnrnpc PE=1 SV=1	11000000	23000000	17000000	20000000	26000000	22000000	17000000	10000000	27000000
Q60598	Src substrate cortactin OS=Mus musculus OX=10090 GN=Cttn PE=1 SV=2	3100000	7400000	3400000	15000000	13000000	14000000	10000000	5100000	9500000
Q9D6Z1	Nucleolar protein 56 OS=Mus musculus OX=10090 GN=Nop56 PE=1 SV=2	3200000	6000000	5400000	6900000	6100000	5500000	5900000	2300000	5400000
Q3UJU9	Regulator of microtubule dynamics protein 3 OS=Mus musculus OX=10090 GN=Rmdn3 PE=1 SV=2	3600000	5200000	4800000	9300000	9100000	7200000	6700000	8000000	13000000
Q3U0V1	Far upstream element-binding protein 2 OS=Mus musculus OX=10090 GN=Khsrp PE=1 SV=2	1700000	3500000	2200000	4400000	3000000	2500000	2100000	1600000	3100000
Q9JIK5	Nucleolar RNA helicase 2 OS=Mus musculus OX=10090 GN=Ddx21 PE=1 SV=3	2000000	5500000	3000000	3400000	2600000	3400000	1400000	1700000	3200000
P16015	Carbonic anhydrase 3 OS=Mus musculus OX=10090 GN=Ca3 PE=1 SV=3	16000000	12000000	17000000	17000000	15000000	34000000	5500000	3200000	3200000
O55125	Protein NipSnap homolog 1 OS=Mus musculus OX=10090 GN=Nipsnap1 PE=1 SV=1	10000000	63000000	20000000	45000000	77000000	39000000	26000000	9300000	74000000
Q61990	Poly(rC)-binding protein 2 OS=Mus musculus OX=10090 GN=Pcbp2 PE=1 SV=1	3500000	2000000	1500000	6300000	740000	1100000		1100000
P21440	Phosphatidylcholine translocator ABCB4 OS=Mus musculus OX=10090 GN=Abcb4 PE=1 SV=2	1600000	3400000	3700000	6600000	3100000	1100000	1900000	1200000	3300000
Q9DBG3	AP-2 complex subunit beta OS=Mus musculus OX=10090 GN=Ap2b1 PE=1 SV=1	2700000	3400000	2700000	4300000	1500000	1400000	2700000	2000000	2200000
Q00PI9	Heterogeneous nuclear ribonucleoprotein U-like protein 2 OS=Mus musculus OX=10090 GN=Hnrnpul2 PE=1 SV=2	2900000	8400000	11000000	27000000	15000000	8500000	13000000	3300000	15000000
P01901	H-2 class I histocompatibility antigen, K-B alpha chain OS=Mus musculus OX=10090 GN=H2-K1 PE=1 SV=1			2200000	6900000	8400000	4800000	3600000	2400000	6500000
P62264	40S ribosomal protein S14 OS=Mus musculus OX=10090 GN=Rps14 PE=1 SV=3	9700000	79000000	25000000	99000000	64000000	87000000	37000000	13000000	130000000
Q91W90	Thioredoxin domain-containing protein 5 OS=Mus musculus OX=10090 GN=Txndc5 PE=1 SV=2	3500000	3300000	4000000	10000000	8900000	5400000	4900000	3200000	6700000
Q64374	Regucalcin OS=Mus musculus OX=10090 GN=Rgn PE=1 SV=1	6700000	5600000	5900000	12000000	16000000	7500000	10000000	1500000	16000000
P59242	Cingulin OS=Mus musculus OX=10090 GN=Cgn PE=1 SV=1	930000	1300000	1200000	11000000	3600000	2200000	3300000	1900000	3700000
Q8BTI8	Serine/arginine repetitive matrix protein 2 OS=Mus musculus OX=10090 GN=Srrm2 PE=1 SV=3	3100000	5100000	3200000	4000000	4000000	2000000	3300000	3000000	6000000
Q811D0	Disks large homolog 1 OS=Mus musculus OX=10090 GN=Dlg1 PE=1 SV=1	2500000	3700000	3800000	4700000	6300000	4900000	4000000	3700000	5200000
Q9WTI7	Unconventional myosin-Ic OS=Mus musculus OX=10090 GN=Myo1c PE=1 SV=2	1400000	3200000	2800000	7500000	5800000	3000000	1800000	340000	2300000
P11087	Collagen alpha-1(I) chain OS=Mus musculus OX=10090 GN=Col1a1 PE=1 SV=4	28000000	15000000	28000000	69000000	85000000	8400000	6000000	12000000	27000000
P46425	Glutathione S-transferase P 2 OS=Mus musculus OX=10090 GN=Gstp2 PE=1 SV=2	37000000	32000000	18000000	39000000	24000000	31000000	9000000	6900000	9300000
Q80X50	Ubiquitin-associated protein 2-like OS=Mus musculus OX=10090 GN=Ubap2l PE=1 SV=1	690000	2600000	1500000	4000000	1100000	1700000	1600000	1800000	2300000
P99029	Peroxiredoxin-5, mitochondrial OS=Mus musculus OX=10090 GN=Prdx5 PE=1 SV=2	5300000	3500000	13000000	13000000	3700000	3700000	3100000	1100000	2000000
P97501	Dimethylaniline monooxygenase [N-oxide-forming] 3 OS=Mus musculus OX=10090 GN=Fmo3 PE=1 SV=1							42000000	13000000	78000000
Q8BWQ1	UDP-glucuronosyltransferase 2A3 OS=Mus musculus OX=10090 GN=Ugt2a3 PE=1 SV=1	9000000	18000000	13000000	29000000	11000000	5100000	41000000	9800000	17000000
Q61699	Heat shock protein 105 kDa OS=Mus musculus OX=10090 GN=Hsph1 PE=1 SV=2	2100000	510000	2100000	8600000	2700000	1300000	5200000	4300000	7900000
Q9WUR2	Enoyl-CoA delta isomerase 2, mitochondrial OS=Mus musculus OX=10090 GN=Eci2 PE=1 SV=2	11000000	19000000	8900000	15000000	17000000	4900000	6200000	1700000	5900000
P51125	Calpastatin OS=Mus musculus OX=10090 GN=Cast PE=1 SV=2	420000	2300000	4400000	4600000	2500000	4400000	2500000	2900000	770000
P62631	Elongation factor 1-alpha 2 OS=Mus musculus OX=10090 GN=Eef1a2 PE=1 SV=1	18000000	180000000	190000000	93000000	49000000	660000	340000000	72000000	220000000
Q91VC3	Eukaryotic initiation factor 4A-III OS=Mus musculus OX=10090 GN=Eif4a3 PE=1 SV=3	1600000	4300000	2900000	4100000	5400000	3300000	5400000	2100000	9300000
P20152	Vimentin OS=Mus musculus OX=10090 GN=Vim PE=1 SV=3	490000	1800000	1100000	6100000	4800000	3700000	3600000	5900000	5700000
Q8VCR2	17-beta-hydroxysteroid dehydrogenase 13 OS=Mus musculus OX=10090 GN=Hsd17b13 PE=1 SV=2	5000000	55000000	53000000	48000000	35000000	21000000	14000000	4500000	32000000
P17225	Polypyrimidine tract-binding protein 1 OS=Mus musculus OX=10090 GN=Ptbp1 PE=1 SV=2	2600000	8500000	3800000	17000000	7700000	8000000	4400000	2100000	9600000
Q6URW6	Myosin-14 OS=Mus musculus OX=10090 GN=Myh14 PE=1 SV=1	5800000	760000	11000000	240000	600000	3400000	870000	9700000	12000000
Q9D7B6	Isobutyryl-CoA dehydrogenase, mitochondrial OS=Mus musculus OX=10090 GN=Acad8 PE=1 SV=2	4200000	6000000	4800000	5900000	8600000	6600000	5500000	1400000	5100000
P11714	Cytochrome P450 2D9 OS=Mus musculus OX=10090 GN=Cyp2d9 PE=1 SV=2	6700000	11000000	5700000	7000000	8300000	6600000
Q91WU5	Arsenite methyltransferase OS=Mus musculus OX=10090 GN=As3mt PE=1 SV=2	4800000	6300000	8100000	8400000	7000000	7300000	6300000	4600000	6000000
Q9EP69	Phosphatidylinositide phosphatase SAC1 OS=Mus musculus OX=10090 GN=Sacm1l PE=1 SV=1	4100000	7100000	7600000	15000000	4900000	4000000	9600000	4100000	14000000
P11352	Glutathione peroxidase 1 OS=Mus musculus OX=10090 GN=Gpx1 PE=1 SV=2	11000000	8500000	6100000	21000000	16000000	11000000	7100000	3500000	6700000
Q9CQ62	2,4-dienoyl-CoA reductase, mitochondrial OS=Mus musculus OX=10090 GN=Decr1 PE=1 SV=1	17000000	7000000	10000000	17000000	22000000	12000000	9200000	2700000	12000000
O35459	Delta(3,5)-Delta(2,4)-dienoyl-CoA isomerase, mitochondrial OS=Mus musculus OX=10090 GN=Ech1 PE=1 SV=1	7300000	11000000	4600000	9600000	2600000	3300000	620000	180000	630000
Q61033	Lamina-associated polypeptide 2, isoforms alpha/zeta OS=Mus musculus OX=10090 GN=Tmpo PE=1 SV=4	690000	1100000	1300000		1100000	1000000		1200000	930000
Q8JZQ2	AFG3-like protein 2 OS=Mus musculus OX=10090 GN=Afg3l2 PE=1 SV=1	1000000	1300000	1700000	3100000	2000000	1900000	4800000	880000	4400000
O88342	WD repeat-containing protein 1 OS=Mus musculus OX=10090 GN=Wdr1 PE=1 SV=3	2900000	8200000	3100000	9600000	8100000	4400000	8100000	3600000	8100000
Q60931	Voltage-dependent anion-selective channel protein 3 OS=Mus musculus OX=10090 GN=Vdac3 PE=1 SV=1	7500000	18000000	15000000	61000000	32000000	3300000	31000000	16000000	36000000
P51658	Estradiol 17-beta-dehydrogenase 2 OS=Mus musculus OX=10090 GN=Hsd17b2 PE=1 SV=2	4300000	8800000	6000000	18000000	6900000	7400000	25000000	3400000	19000000
O55111	Desmoglein-2 OS=Mus musculus OX=10090 GN=Dsg2 PE=1 SV=3	3100000	4300000	2500000	3600000	4100000	5400000	3500000	5600000	4600000
Q80UG5	Septin-9 OS=Mus musculus OX=10090 GN=Sept9 PE=1 SV=1	2300000	3000000	3800000	6700000	8700000	4200000	3900000	4100000	5400000
Q91VR5	ATP-dependent RNA helicase DDX1 OS=Mus musculus OX=10090 GN=Ddx1 PE=1 SV=1	340000	4100000	5400000	15000000	12000000	2000000	13000000	7300000	15000000
O35887	Calumenin OS=Mus musculus OX=10090 GN=Calu PE=1 SV=1	2000000	5200000	3800000	13000000	9500000	9200000	9300000	9200000	6800000
Q8C7X2	ER membrane protein complex subunit 1 OS=Mus musculus OX=10090 GN=Emc1 PE=1 SV=1	3500000	6000000	9500000	8300000	11000000	6300000	7100000	4500000	5900000
Q9WUA2	Phenylalanine--tRNA ligase beta subunit OS=Mus musculus OX=10090 GN=Farsb PE=1 SV=2	4400000	9700000	6200000	6800000	9800000	9100000	12000000	4000000	9700000
Q9QXY6	EH domain-containing protein 3 OS=Mus musculus OX=10090 GN=Ehd3 PE=1 SV=2	1600000	3600000	2300000	3700000	4100000	1400000	4300000	730000	6000000
Q8R146	Acylamino-acid-releasing enzyme OS=Mus musculus OX=10090 GN=Apeh PE=1 SV=3	1300000	6800000	2100000	8300000	9000000	4800000	8300000	4700000	8400000
Q3UNX5	Acyl-coenzyme A synthetase ACSM3, mitochondrial OS=Mus musculus OX=10090 GN=Acsm3 PE=1 SV=2	4700000	9800000	4700000	11000000	12000000	6700000	2500000	880000	5600000
Q99KC8	von Willebrand factor A domain-containing protein 5A OS=Mus musculus OX=10090 GN=Vwa5a PE=1 SV=2	1200000	2400000	1700000	4500000	5200000	2100000	6200000	2600000	4900000
Q920E5	Farnesyl pyrophosphate synthase OS=Mus musculus OX=10090 GN=Fdps PE=1 SV=1	13000000	6600000	19000000	16000000	12000000	7000000	28000000	13000000	14000000
Q62376	U1 small nuclear ribonucleoprotein 70 kDa OS=Mus musculus OX=10090 GN=Snrnp70 PE=1 SV=2	2700000	2000000	2500000	6600000	9000000	5600000	4900000	4400000	7300000
Q7TMY8	E3 ubiquitin-protein ligase HUWE1 OS=Mus musculus OX=10090 GN=Huwe1 PE=1 SV=5	790000	1600000	2000000	2000000	1900000	890000	990000	1100000	1300000
Q9D2G2	Dihydrolipoyllysine-residue succinyltransferase component of 2-oxoglutarate dehydrogenase complex, mitochondrial OS=Mus musculus OX=10090 GN=Dlst PE=1 SV=1	14000000	17000000	18000000	37000000	21000000	19000000	6400000	5100000	8000000
Q8BH59	Calcium-binding mitochondrial carrier protein Aralar1 OS=Mus musculus OX=10090 GN=Slc25a12 PE=1 SV=1	4800000	7400000	12000000	19000000	8400000	7400000	19000000	5300000	19000000
P34927	Asialoglycoprotein receptor 1 OS=Mus musculus OX=10090 GN=Asgr1 PE=1 SV=4	12000000	9500000	9900000	50000000	36000000	36000000	29000000	22000000	30000000
Q9QX47	Protein SON OS=Mus musculus OX=10090 GN=Son PE=1 SV=2	1600000	1700000	1100000	3500000	2500000	1600000	1200000	1700000	1500000
P29788	Vitronectin OS=Mus musculus OX=10090 GN=Vtn PE=1 SV=2	6600000	49000000	22000000	47000000	31000000	26000000	24000000	20000000	30000000
P61222	ATP-binding cassette sub-family E member 1 OS=Mus musculus OX=10090 GN=Abce1 PE=1 SV=1	2700000	10000000	6300000	14000000	10000000	6600000	5600000	3600000	15000000
Q9DBK0	Acetyl-coenzyme A thioesterase OS=Mus musculus OX=10090 GN=Acot12 PE=1 SV=1	6400000	13000000	2800000	17000000	13000000	8400000	10000000	4200000	10000000
Q60930	Voltage-dependent anion-selective channel protein 2 OS=Mus musculus OX=10090 GN=Vdac2 PE=1 SV=2	11000000	32000000	9300000	40000000	32000000	29000000	17000000	16000000	64000000
P53026	60S ribosomal protein L10a OS=Mus musculus OX=10090 GN=Rpl10a PE=1 SV=3	2400000	24000000	16000000	39000000	31000000	7400000	8000000	16000000	9000000
Q9JKB3	Y-box-binding protein 3 OS=Mus musculus OX=10090 GN=Ybx3 PE=1 SV=2	100000	160000		150000	1500000	500000	680000	390000	530000
Q99LF4	tRNA-splicing ligase RtcB homolog OS=Mus musculus OX=10090 GN=Rtcb PE=1 SV=1	4700000	9400000	5900000	11000000	13000000	13000000	13000000	5100000	22000000
Q9D0I9	Arginine--tRNA ligase, cytoplasmic OS=Mus musculus OX=10090 GN=Rars PE=1 SV=2	4100000	7100000	5600000	9300000	6200000	5400000	6800000	4900000	8200000
Q8R429	Sarcoplasmic/endoplasmic reticulum calcium ATPase 1 OS=Mus musculus OX=10090 GN=Atp2a1 PE=1 SV=1	6600000	17000000	6500000	14000000	15000000	7500000	18000000	8400000	15000000
P18572	Basigin OS=Mus musculus OX=10090 GN=Bsg PE=1 SV=2	18000000	13000000	12000000	39000000	30000000	37000000	8200000	5800000	24000000
Q91YH5	Atlastin-3 OS=Mus musculus OX=10090 GN=Atl3 PE=1 SV=1	2300000	2700000	3600000	8000000	3200000	2400000	3900000	2500000	4000000
P62754	40S ribosomal protein S6 OS=Mus musculus OX=10090 GN=Rps6 PE=1 SV=1	35000000	39000000	5700000	36000000	29000000	37000000	29000000	30000000	22000000
O09158	Cytochrome P450 3A25 OS=Mus musculus OX=10090 GN=Cyp3a25 PE=1 SV=1	3800000	15000000	5400000	13000000	6300000	3100000	2800000	110000	4800000
Q8C5H8	NAD kinase 2, mitochondrial OS=Mus musculus OX=10090 GN=Nadk2 PE=1 SV=2	5800000	11000000	5400000	15000000	17000000	15000000	7500000	4800000	12000000
O35465	Peptidyl-prolyl cis-trans isomerase FKBP8 OS=Mus musculus OX=10090 GN=Fkbp8 PE=1 SV=2	2800000	2900000	3500000	5200000	5100000	2500000	6500000	3800000	5000000
O08573	Galectin-9 OS=Mus musculus OX=10090 GN=Lgals9 PE=1 SV=1	14000000	21000000	22000000	56000000	28000000	18000000	54000000	18000000	29000000
O55022	Membrane-associated progesterone receptor component 1 OS=Mus musculus OX=10090 GN=Pgrmc1 PE=1 SV=4	1900000	1900000	2100000	7100000	3100000	11000000	3700000	1200000	2700000
Q9Z0N1	Eukaryotic translation initiation factor 2 subunit 3, X-linked OS=Mus musculus OX=10090 GN=Eif2s3x PE=1 SV=2		7100000	7800000		9300000	4900000	10000000	4200000	8800000
Q8VEM8	Phosphate carrier protein, mitochondrial OS=Mus musculus OX=10090 GN=Slc25a3 PE=1 SV=1	46000000	98000000	40000000	72000000	42000000	52000000	38000000	41000000	130000000
Q99020	Heterogeneous nuclear ribonucleoprotein A/B OS=Mus musculus OX=10090 GN=Hnrnpab PE=1 SV=1	5600000	31000000	6600000	28000000	23000000	20000000	14000000	8700000	14000000
O35381	Acidic leucine-rich nuclear phosphoprotein 32 family member A OS=Mus musculus OX=10090 GN=Anp32a PE=1 SV=1	12000000	12000000	4600000	36000000	50000000	29000000	31000000	18000000	12000000
Q9D8V0	Minor histocompatibility antigen H13 OS=Mus musculus OX=10090 GN=Hm13 PE=1 SV=1	2000000	9100000	2100000	8400000	4000000	3600000	5200000	2600000	8100000
O08677	Kininogen-1 OS=Mus musculus OX=10090 GN=Kng1 PE=1 SV=1	5500000	11000000	7700000	14000000	13000000	15000000	14000000	6700000	18000000
Q80W22	Threonine synthase-like 2 OS=Mus musculus OX=10090 GN=Thnsl2 PE=1 SV=1	2800000	3700000	4300000	6500000	4300000	4000000	4900000	4400000	6400000
Q80UM7	Mannosyl-oligosaccharide glucosidase OS=Mus musculus OX=10090 GN=Mogs PE=1 SV=1	1400000	2500000	2000000	8000000	5100000	3200000	4300000	1300000	11000000
P26150	3 beta-hydroxysteroid dehydrogenase/Delta 5-->4-isomerase type 3 OS=Mus musculus OX=10090 GN=Hsd3b3 PE=1 SV=3	3000000	7500000	4200000	30000000	19000000	6800000	4400000	580000	7300000
Q61335	B-cell receptor-associated protein 31 OS=Mus musculus OX=10090 GN=Bcap31 PE=1 SV=4		11000000	4500000	29000000	15000000	3900000	19000000	7900000	20000000
Q9QUM9	Proteasome subunit alpha type-6 OS=Mus musculus OX=10090 GN=Psma6 PE=1 SV=1	7400000	26000000	7200000	21000000	23000000	13000000	25000000	11000000	22000000
Q9WUM5	Succinate--CoA ligase [ADP/GDP-forming] subunit alpha, mitochondrial OS=Mus musculus OX=10090 GN=Suclg1 PE=1 SV=4	5300000	12000000	22000000	54000000	24000000	5400000	21000000	4400000	19000000
P06802	Ectonucleotide pyrophosphatase/phosphodiesterase family member 1 OS=Mus musculus OX=10090 GN=Enpp1 PE=1 SV=4	1600000	1000000	1400000	5400000	1800000	5700000	1400000	2400000	2900000
O09167	60S ribosomal protein L21 OS=Mus musculus OX=10090 GN=Rpl21 PE=1 SV=3	5300000	10000000	28000000	71000000	45000000	24000000	12000000	10000000	20000000
Q8BWP5	Alpha-tocopherol transfer protein OS=Mus musculus OX=10090 GN=Ttpa PE=1 SV=1	7300000	8000000	17000000	24000000	8100000	14000000	19000000	11000000	15000000
Q68FL6	Methionine--tRNA ligase, cytoplasmic OS=Mus musculus OX=10090 GN=Mars PE=1 SV=1		3500000	4900000	7300000	4400000	1900000	7700000	3100000	10000000
Q9EQH3	Vacuolar protein sorting-associated protein 35 OS=Mus musculus OX=10090 GN=Vps35 PE=1 SV=1	6300000	8600000	9200000	16000000	14000000	8200000	5800000	5400000	4400000
B2RQC6	CAD protein OS=Mus musculus OX=10090 GN=Cad PE=1 SV=1	580000	1100000		2100000		1300000	1000000	860000	770000
Q6P542	ATP-binding cassette sub-family F member 1 OS=Mus musculus OX=10090 GN=Abcf1 PE=1 SV=1	1400000	4300000	2800000	15000000	7300000	5400000	8300000	2000000	8100000
P17426	AP-2 complex subunit alpha-1 OS=Mus musculus OX=10090 GN=Ap2a1 PE=1 SV=1	1400000	3900000	2600000	6300000	4600000	2200000	1600000	1600000	3000000
Q62418	Drebrin-like protein OS=Mus musculus OX=10090 GN=Dbnl PE=1 SV=2	1100000	490000	1100000	5200000	5500000	3100000	1300000	1900000	2200000
Q8BY87	Ubiquitin carboxyl-terminal hydrolase 47 OS=Mus musculus OX=10090 GN=Usp47 PE=1 SV=2	1300000	2700000	900000	1900000	1800000	1700000	1000000	820000	3800000
P30416	Peptidyl-prolyl cis-trans isomerase FKBP4 OS=Mus musculus OX=10090 GN=Fkbp4 PE=1 SV=5	2800000	3400000	2600000	8900000	6800000	3800000	13000000	6000000	12000000
P84091	AP-2 complex subunit mu OS=Mus musculus OX=10090 GN=Ap2m1 PE=1 SV=1	2700000	7100000	6300000	18000000	11000000	6600000	6900000	3700000	10000000
P40936	Indolethylamine N-methyltransferase OS=Mus musculus OX=10090 GN=Inmt PE=1 SV=1	46000000	36000000	13000000	47000000	58000000	33000000	44000000	19000000	50000000
P58871	182 kDa tankyrase-1-binding protein OS=Mus musculus OX=10090 GN=Tnks1bp1 PE=1 SV=2	620000	950000	660000	1200000	4300000	1800000	1800000	1000000	1100000
Q6P3A8	2-oxoisovalerate dehydrogenase subunit beta, mitochondrial OS=Mus musculus OX=10090 GN=Bckdhb PE=1 SV=2	7900000	6200000	6100000	7300000	7300000	7200000	4200000	2700000	9400000
Q66JS6	Eukaryotic translation initiation factor 3 subunit J-B OS=Mus musculus OX=10090 GN=Eif3j2 PE=1 SV=1	7700000	11000000	3400000	15000000	20000000	16000000	6000000	6900000	21000000
Q3UGC7	Eukaryotic translation initiation factor 3 subunit J-A OS=Mus musculus OX=10090 GN=Eif3j1 PE=2 SV=1	7700000	11000000	3400000	15000000	20000000	16000000	6000000	6900000	21000000
Q1HFZ0	tRNA (cytosine(34)-C(5))-methyltransferase OS=Mus musculus OX=10090 GN=Nsun2 PE=1 SV=2	1600000	2200000	3500000	3100000	1800000	1800000	2400000	1600000	4100000
P80316	T-complex protein 1 subunit epsilon OS=Mus musculus OX=10090 GN=Cct5 PE=1 SV=1	4800000	3500000	4500000	10000000	6600000	4200000	4600000	3500000	5700000
Q9WTP7	GTP:AMP phosphotransferase AK3, mitochondrial OS=Mus musculus OX=10090 GN=Ak3 PE=1 SV=3	8500000	8700000	6600000	11000000	4200000	7200000	6900000	5600000	10000000
Q9Z2W0	Aspartyl aminopeptidase OS=Mus musculus OX=10090 GN=Dnpep PE=1 SV=2	4700000	9100000	4000000	17000000	7100000	4300000	5300000	5300000	9400000
Q8JZN5	Acyl-CoA dehydrogenase family member 9, mitochondrial OS=Mus musculus OX=10090 GN=Acad9 PE=1 SV=2	11000000	6600000	2600000	8100000	5000000	1500000	7000000	6700000	8800000
O55131	Septin-7 OS=Mus musculus OX=10090 GN=Sept7 PE=1 SV=1	4700000	7900000	4800000	6100000	8500000	7500000	11000000	3600000	12000000
P62830	60S ribosomal protein L23 OS=Mus musculus OX=10090 GN=Rpl23 PE=1 SV=1	3400000	3500000	6600000	25000000	14000000	8700000	13000000	5400000	9100000
Q9WV68	Peroxisomal 2,4-dienoyl-CoA reductase OS=Mus musculus OX=10090 GN=Decr2 PE=1 SV=1	10000000	51000000	15000000	19000000	28000000	12000000	35000000	8800000	25000000
Q8BUV3	Gephyrin OS=Mus musculus OX=10090 GN=Gphn PE=1 SV=2	4800000	8300000	2000000	17000000	12000000	9700000	7400000	3000000	9000000
Q99MR6	Serrate RNA effector molecule homolog OS=Mus musculus OX=10090 GN=Srrt PE=1 SV=1	2600000	2800000	3400000	7000000	3700000	3000000	4700000	3900000	5500000
Q9WUM3	Coronin-1B OS=Mus musculus OX=10090 GN=Coro1b PE=1 SV=1	7800000	10000000	14000000	9900000	27000000	19000000	19000000	14000000	22000000
Q99KK7	Dipeptidyl peptidase 3 OS=Mus musculus OX=10090 GN=Dpp3 PE=1 SV=2	5200000	3100000	3200000	5500000	3800000	2200000	3300000	720000	4500000
P18760	Cofilin-1 OS=Mus musculus OX=10090 GN=Cfl1 PE=1 SV=3	11000000	32000000	26000000	34000000	19000000	45000000	15000000	15000000	28000000
Q64176	Carboxylesterase 1E OS=Mus musculus OX=10090 GN=Ces1e PE=1 SV=1	5300000	2600000	2600000	6900000	3400000	3100000	420000	780000	2900000
P62849	40S ribosomal protein S24 OS=Mus musculus OX=10090 GN=Rps24 PE=1 SV=1	5700000	13000000	14000000	32000000	35000000	22000000	22000000	11000000	41000000
Q8BFW7	Lipoma-preferred partner homolog OS=Mus musculus OX=10090 GN=Lpp PE=1 SV=1	1000000	2900000	1600000	2800000	4200000	3700000	2000000	640000	2900000
Q99KB8	Hydroxyacylglutathione hydrolase, mitochondrial OS=Mus musculus OX=10090 GN=Hagh PE=1 SV=2	1100000	1100000	1900000	13000000	4100000	4300000	5700000	4200000	4900000
Q8CI51	PDZ and LIM domain protein 5 OS=Mus musculus OX=10090 GN=Pdlim5 PE=1 SV=4	3200000	2400000	780000	3300000	5200000	3700000	1900000	1900000	1700000
Q9EQ32	Phosphoinositide 3-kinase adapter protein 1 OS=Mus musculus OX=10090 GN=Pik3ap1 PE=1 SV=1	2400000	2600000	2500000	3100000	2800000	1900000	1300000	850000	3500000
Q91VI7	Ribonuclease inhibitor OS=Mus musculus OX=10090 GN=Rnh1 PE=1 SV=1	12000000	5200000	8800000	11000000	7800000	8600000	3400000	1700000	3400000
Q9Z2Z6	Mitochondrial carnitine/acylcarnitine carrier protein OS=Mus musculus OX=10090 GN=Slc25a20 PE=1 SV=1	4700000	20000000	9100000	12000000	2700000	6700000	12000000	3500000	4500000
Q9QZD8	Mitochondrial dicarboxylate carrier OS=Mus musculus OX=10090 GN=Slc25a10 PE=1 SV=2	2500000	20000000	1500000	27000000	16000000	1800000	15000000	5200000	27000000
P57776	Elongation factor 1-delta OS=Mus musculus OX=10090 GN=Eef1d PE=1 SV=3	8800000	5700000	5700000	10000000	5500000	8300000	7700000	2300000	3800000
Q9Z2I0	Mitochondrial proton/calcium exchanger protein OS=Mus musculus OX=10090 GN=Letm1 PE=1 SV=1	1200000	8200000	6000000	21000000	9200000	1300000	9400000	1100000	9400000
P62259	14-3-3 protein epsilon OS=Mus musculus OX=10090 GN=Ywhae PE=1 SV=1	11000000	9900000	8000000	3700000	3500000	4200000	5200000	3700000	1100000
Q99JR1	Sideroflexin-1 OS=Mus musculus OX=10090 GN=Sfxn1 PE=1 SV=3	4100000	10000000	2300000	11000000	9000000	6700000	14000000	7900000	10000000
Q3THE2	Myosin regulatory light chain 12B OS=Mus musculus OX=10090 GN=Myl12b PE=1 SV=2	5300000	5900000	2300000	7500000	4200000	8700000	6900000	2800000	14000000
O08705	Sodium/bile acid cotransporter OS=Mus musculus OX=10090 GN=Slc10a1 PE=1 SV=1	160000	46000000	380000	78000000	900000	1000000	3900000	1100000	16000000
O70305	Ataxin-2 OS=Mus musculus OX=10090 GN=Atxn2 PE=1 SV=1	2500000	3600000	3700000	7000000	4800000	4300000	2200000	3200000	3400000
Q02248	Catenin beta-1 OS=Mus musculus OX=10090 GN=Ctnnb1 PE=1 SV=1	1500000	2800000	4000000	3100000	3200000	6100000	2700000	4300000	3600000
Q6PDM2	Serine/arginine-rich splicing factor 1 OS=Mus musculus OX=10090 GN=Srsf1 PE=1 SV=3	11000000	17000000	27000000	31000000	29000000	22000000	15000000	18000000	16000000
P14131	40S ribosomal protein S16 OS=Mus musculus OX=10090 GN=Rps16 PE=1 SV=4	4600000	25000000	15000000	26000000	8800000	33000000	4000000	7700000	17000000
Q8BWN8	Peroxisomal succinyl-coenzyme A thioesterase OS=Mus musculus OX=10090 GN=Acot4 PE=1 SV=1	2200000	7100000	4100000	10000000	6200000	2700000	5600000	2600000	7500000
Q61584	Fragile X mental retardation syndrome-related protein 1 OS=Mus musculus OX=10090 GN=Fxr1 PE=1 SV=2	690000	2100000	1300000	2100000	2700000	2600000	1600000	1400000	3300000
Q71LX4	Talin-2 OS=Mus musculus OX=10090 GN=Tln2 PE=1 SV=3	690000	2300000	440000	2100000	1200000	1300000	610000	1000000	1100000
Q9Z2U0	Proteasome subunit alpha type-7 OS=Mus musculus OX=10090 GN=Psma7 PE=1 SV=1	7600000	22000000	5200000	14000000	18000000	17000000	17000000	17000000	16000000
O08547	Vesicle-trafficking protein SEC22b OS=Mus musculus OX=10090 GN=Sec22b PE=1 SV=3	5400000	5100000	1600000	10000000	5900000	5000000	5800000	4600000	9400000
P51410	60S ribosomal protein L9 OS=Mus musculus OX=10090 GN=Rpl9 PE=2 SV=2	16000000	5500000	23000000	56000000	35000000	25000000	8200000	730000	20000000
P48776	Tryptophan 2,3-dioxygenase OS=Mus musculus OX=10090 GN=Tdo2 PE=1 SV=2	5100000	8100000	7200000	20000000	15000000	17000000	14000000	4400000	14000000
P57722	Poly(rC)-binding protein 3 OS=Mus musculus OX=10090 GN=Pcbp3 PE=1 SV=3	3700000		2300000
P12790	Cytochrome P450 2B9 OS=Mus musculus OX=10090 GN=Cyp2b9 PE=1 SV=2	1200000	5300000	3700000	5900000	1100000	2100000	13000000	5000000	14000000
Q99K28	ADP-ribosylation factor GTPase-activating protein 2 OS=Mus musculus OX=10090 GN=Arfgap2 PE=1 SV=1	5400000	10000000	5700000	6400000	4700000	4300000	13000000	6200000	9300000
Q9CVB6	Actin-related protein 2/3 complex subunit 2 OS=Mus musculus OX=10090 GN=Arpc2 PE=1 SV=3	3000000	14000000	7800000	21000000	17000000	14000000	17000000	11000000	24000000
Q8BGH2	Sorting and assembly machinery component 50 homolog OS=Mus musculus OX=10090 GN=Samm50 PE=1 SV=1	8700000	14000000	15000000	23000000	16000000	8600000	15000000	9000000	17000000
P62245	40S ribosomal protein S15a OS=Mus musculus OX=10090 GN=Rps15a PE=1 SV=2	7700000	14000000	5200000	15000000	21000000	5200000	14000000	7300000	26000000
P63242	Eukaryotic translation initiation factor 5A-1 OS=Mus musculus OX=10090 GN=Eif5a PE=1 SV=2	11000000	12000000	11000000	13000000	15000000	31000000	18000000	4600000	17000000
P29351	Tyrosine-protein phosphatase non-receptor type 6 OS=Mus musculus OX=10090 GN=Ptpn6 PE=1 SV=2	480000	3100000	2700000	5600000	2400000	4500000	3600000	3700000	4000000
Q6ZWN5	40S ribosomal protein S9 OS=Mus musculus OX=10090 GN=Rps9 PE=1 SV=3	20000000	70000000	48000000	69000000	91000000	47000000	56000000	21000000	91000000
Q8R0X7	Sphingosine-1-phosphate lyase 1 OS=Mus musculus OX=10090 GN=Sgpl1 PE=1 SV=1	1000000	3700000	1400000	8300000	8200000	1900000	7000000	710000	6300000
Q3B7Z2	Oxysterol-binding protein 1 OS=Mus musculus OX=10090 GN=Osbp PE=1 SV=3	2400000	3500000	4400000	3700000	5000000	3000000	5500000	3400000	5700000
P26369	Splicing factor U2AF 65 kDa subunit OS=Mus musculus OX=10090 GN=U2af2 PE=1 SV=3	3700000	5300000	9200000	7000000	6800000	7000000	4800000	6700000	6200000
Q99MZ7	Peroxisomal trans-2-enoyl-CoA reductase OS=Mus musculus OX=10090 GN=Pecr PE=1 SV=1	14000000	13000000	11000000	20000000	16000000	14000000	25000000	12000000	32000000
Q9CQJ8	NADH dehydrogenase [ubiquinone] 1 beta subcomplex subunit 9 OS=Mus musculus OX=10090 GN=Ndufb9 PE=1 SV=3	4400000	5200000	3100000	17000000	7200000	340000	2500000	2400000	5800000
P29391	Ferritin light chain 1 OS=Mus musculus OX=10090 GN=Ftl1 PE=1 SV=2	9400000	5100000	22000000	17000000	12000000	15000000	2500000		1400000
Q9DCD0	6-phosphogluconate dehydrogenase, decarboxylating OS=Mus musculus OX=10090 GN=Pgd PE=1 SV=3	3300000	11000000	4200000	11000000	9000000	3800000	7200000	5600000	12000000
P52792	Glucokinase OS=Mus musculus OX=10090 GN=Gck PE=1 SV=1	7100000	4500000	4800000	5400000	2300000	4600000	1700000	400000	780000
P68254	14-3-3 protein theta OS=Mus musculus OX=10090 GN=Ywhaq PE=1 SV=1	2600000	1400000	4300000	4100000	3600000	1700000	1600000	1300000	2200000
Q91WL5	Cytochrome P450 4A12A OS=Mus musculus OX=10090 GN=Cyp4a12a PE=1 SV=2	4500000	16000000	12000000	5100000	4900000	4000000
P15626	Glutathione S-transferase Mu 2 OS=Mus musculus OX=10090 GN=Gstm2 PE=1 SV=2	5100000	4900000	7600000	4200000	5400000	5100000	6500000	1800000	7000000
P14094	Sodium/potassium-transporting ATPase subunit beta-1 OS=Mus musculus OX=10090 GN=Atp1b1 PE=1 SV=1	2400000	6200000	7300000	32000000	20000000	19000000	18000000	6600000	22000000
P04186	Complement factor B OS=Mus musculus OX=10090 GN=Cfb PE=1 SV=2	2500000	4100000	4800000	10000000	7200000	5800000	5400000	3900000	6700000
P62889	60S ribosomal protein L30 OS=Mus musculus OX=10090 GN=Rpl30 PE=1 SV=2	9100000	16000000	21000000	21000000	23000000	19000000	18000000	14000000	24000000
Q91WS0	CDGSH iron-sulfur domain-containing protein 1 OS=Mus musculus OX=10090 GN=Cisd1 PE=1 SV=1	9100000	6700000	20000000	27000000	10000000	5500000	9200000	7800000	16000000
P48962	ADP/ATP translocase 1 OS=Mus musculus OX=10090 GN=Slc25a4 PE=1 SV=4					920000	630000	600000		1100000
P01942	Hemoglobin subunit alpha OS=Mus musculus OX=10090 GN=Hba PE=1 SV=2	26000000	8300000	5300000	74000000	8500000	6100000	5800000	3900000	8700000
P97379	Ras GTPase-activating protein-binding protein 2 OS=Mus musculus OX=10090 GN=G3bp2 PE=1 SV=2	2000000	4600000	4600000	6100000	9500000	5700000	6400000	7600000	9900000
O55234	Proteasome subunit beta type-5 OS=Mus musculus OX=10090 GN=Psmb5 PE=1 SV=3	10000000	16000000	9000000	18000000	18000000	7600000	16000000	4900000	17000000
P01864	Ig gamma-2A chain C region secreted form OS=Mus musculus OX=10090 PE=1 SV=1	3100000	12000000	4900000	9400000	21000000	6500000	10000000	1900000	7600000
A3KMP2	Tetratricopeptide repeat protein 38 OS=Mus musculus OX=10090 GN=Ttc38 PE=1 SV=2	6600000	2700000	7200000	6600000	6400000	4600000	4800000	620000	2900000
Q9CQE1	Protein NipSnap homolog 3B OS=Mus musculus OX=10090 GN=Nipsnap3b PE=1 SV=1	6000000	11000000	14000000	33000000	18000000	11000000	18000000	8500000	21000000
Q9DD20	Methyltransferase-like protein 7B OS=Mus musculus OX=10090 GN=Mettl7b PE=1 SV=2	9200000	11000000	26000000	83000000	21000000	14000000	25000000	15000000	24000000
P23249	Putative helicase MOV-10 OS=Mus musculus OX=10090 GN=Mov10 PE=1 SV=2	960000	1200000	1600000	3100000	1700000	1700000	2500000	2200000	2500000
Q5FW57	Glycine N-acyltransferase-like protein OS=Mus musculus OX=10090 GN=Gm4952 PE=1 SV=3	4700000	3900000	2100000	21000000	8600000	3700000	4700000	3800000	6600000
B2RY56	RNA-binding protein 25 OS=Mus musculus OX=10090 GN=Rbm25 PE=1 SV=2	2800000	3600000	3800000	3000000	2900000	5800000	2800000	2900000	2900000
O08807	Peroxiredoxin-4 OS=Mus musculus OX=10090 GN=Prdx4 PE=1 SV=1	40000000	38000000	49000000	80000000	43000000	50000000	32000000	20000000	46000000
O88990	Alpha-actinin-3 OS=Mus musculus OX=10090 GN=Actn3 PE=2 SV=1
P62270	40S ribosomal protein S18 OS=Mus musculus OX=10090 GN=Rps18 PE=1 SV=3	19000000	33000000	28000000	52000000	91000000	57000000	59000000	33000000	69000000
P62880	Guanine nucleotide-binding protein G(I)/G(S)/G(T) subunit beta-2 OS=Mus musculus OX=10090 GN=Gnb2 PE=1 SV=3	4600000	4100000	2800000	12000000	6800000	5500000	6300000	5400000	7100000
Q921F2	TAR DNA-binding protein 43 OS=Mus musculus OX=10090 GN=Tardbp PE=1 SV=1	8100000	8000000	8700000	11000000	12000000	14000000	11000000	7100000	12000000
Q9DCP2	Sodium-coupled neutral amino acid transporter 3 OS=Mus musculus OX=10090 GN=Slc38a3 PE=1 SV=1	1100000	6200000	2600000	23000000	9200000	2200000	7300000	3500000	3100000
Q61586	Glycerol-3-phosphate acyltransferase 1, mitochondrial OS=Mus musculus OX=10090 GN=Gpam PE=1 SV=2	2400000	6200000	2600000	7800000	6000000	3100000	7500000	2700000	7400000
Q8BML9	Glutamine--tRNA ligase OS=Mus musculus OX=10090 GN=Qars PE=1 SV=1	670000	2000000	710000	7500000	6100000	2900000	2600000	640000	3700000
P06684	Complement C5 OS=Mus musculus OX=10090 GN=C5 PE=1 SV=2	640000	1600000	1200000	2600000	2000000	1900000	2600000	1400000	3600000
Q6ZQ38	Cullin-associated NEDD8-dissociated protein 1 OS=Mus musculus OX=10090 GN=Cand1 PE=1 SV=2	3700000	7600000	5400000	10000000	8700000	4300000	7600000	2400000	3800000
Q9CQF9	Prenylcysteine oxidase OS=Mus musculus OX=10090 GN=Pcyox1 PE=1 SV=1	610000	3600000	4500000	10000000	3000000	2200000	6000000	540000	6500000
P63101	14-3-3 protein zeta/delta OS=Mus musculus OX=10090 GN=Ywhaz PE=1 SV=1	13000000	11000000	8200000	6500000	3600000	7400000	1300000	1800000	1200000
Q61702	Inter-alpha-trypsin inhibitor heavy chain H1 OS=Mus musculus OX=10090 GN=Itih1 PE=1 SV=2	2700000	5500000	3200000	14000000	10000000	4600000	3400000	1700000	1900000
P52480	Pyruvate kinase PKM OS=Mus musculus OX=10090 GN=Pkm PE=1 SV=4	2200000	5200000	3100000	7600000	8600000	5900000	5000000	2600000	4800000
Q791V5	Mitochondrial carrier homolog 2 OS=Mus musculus OX=10090 GN=Mtch2 PE=1 SV=1	28000000	6100000	2800000	5600000	3800000	8600000	5500000	25000000	18000000
Q8BYC6	Serine/threonine-protein kinase TAO3 OS=Mus musculus OX=10090 GN=Taok3 PE=1 SV=2	2200000	3400000	2700000	2700000	4600000	3300000	3700000	2400000	4200000
Q91YP0	L-2-hydroxyglutarate dehydrogenase, mitochondrial OS=Mus musculus OX=10090 GN=L2hgdh PE=1 SV=1	2500000	1500000	5400000	7100000	2100000	3300000	1800000	1700000	2300000
Q9Z1Z2	Serine-threonine kinase receptor-associated protein OS=Mus musculus OX=10090 GN=Strap PE=1 SV=2	3800000	2500000	2800000	3500000	1600000	3200000	2400000	430000	2000000
Q9DCM2	Glutathione S-transferase kappa 1 OS=Mus musculus OX=10090 GN=Gstk1 PE=1 SV=3	3200000	3500000	6900000	5900000	4200000	3900000	3300000	3100000	3400000
P02089	Hemoglobin subunit beta-2 OS=Mus musculus OX=10090 GN=Hbb-b2 PE=1 SV=2	40000000	29000000	160000000	17000000	33000000	66000000	6600000	13000000	21000000
G5E829	Plasma membrane calcium-transporting ATPase 1 OS=Mus musculus OX=10090 GN=Atp2b1 PE=1 SV=1	590000	2800000	1700000	3000000	4600000	2100000	3200000	990000	2800000
Q8K0C4	Lanosterol 14-alpha demethylase OS=Mus musculus OX=10090 GN=Cyp51a1 PE=1 SV=1	5900000	12000000	3900000	9200000	10000000	2900000	8700000	4200000	10000000
P62918	60S ribosomal protein L8 OS=Mus musculus OX=10090 GN=Rpl8 PE=1 SV=2	12000000	28000000	37000000	53000000	18000000	53000000	67000000	14000000	120000000
Q78JT3	3-hydroxyanthranilate 3,4-dioxygenase OS=Mus musculus OX=10090 GN=Haao PE=1 SV=1	4600000	3600000	5300000	12000000	5100000	5100000	4600000	2400000	8800000
P61982	14-3-3 protein gamma OS=Mus musculus OX=10090 GN=Ywhag PE=1 SV=2	9100000	5400000	7100000	10000000	4700000	3900000	4000000	2300000	3500000
Q6ZQ58	La-related protein 1 OS=Mus musculus OX=10090 GN=Larp1 PE=1 SV=3	690000	3300000	730000	4200000	2500000	2200000	3300000	1600000	2500000
Q9D662	Protein transport protein Sec23B OS=Mus musculus OX=10090 GN=Sec23b PE=1 SV=1					1100000		1200000		1400000
Q8BMP6	Golgi resident protein GCP60 OS=Mus musculus OX=10090 GN=Acbd3 PE=1 SV=3	760000	1300000	1300000	3600000	1700000	1400000	1500000	950000	2000000
Q9D1Q6	Endoplasmic reticulum resident protein 44 OS=Mus musculus OX=10090 GN=Erp44 PE=1 SV=1	2200000	2200000	2100000	4000000	4900000	3900000	3000000	1000000	4000000
Q99KG5	Lipolysis-stimulated lipoprotein receptor OS=Mus musculus OX=10090 GN=Lsr PE=1 SV=1	770000	2300000	1000000	5200000	3300000	4000000	4900000	3000000	6100000
P42208	Septin-2 OS=Mus musculus OX=10090 GN=Sept2 PE=1 SV=2	1000000	1600000	580000	3100000	2000000	2900000	2000000	2200000	4100000
Q9JI91	Alpha-actinin-2 OS=Mus musculus OX=10090 GN=Actn2 PE=1 SV=2		510000
P26645	Myristoylated alanine-rich C-kinase substrate OS=Mus musculus OX=10090 GN=Marcks PE=1 SV=2	130000	560000	320000	1500000	820000	450000	290000	390000	410000
Q9R0P5	Destrin OS=Mus musculus OX=10090 GN=Dstn PE=1 SV=3	7000000	11000000	6100000	21000000	12000000	9500000	14000000	11000000	13000000
Q91V41	Ras-related protein Rab-14 OS=Mus musculus OX=10090 GN=Rab14 PE=1 SV=3	3200000	7400000	4500000	17000000	1500000	5800000	480000	8800000	3300000
P47757	F-actin-capping protein subunit beta OS=Mus musculus OX=10090 GN=Capzb PE=1 SV=3	4600000	7500000	2800000	5800000	6700000	9100000	9200000	2800000	5000000
Q06890	Clusterin OS=Mus musculus OX=10090 GN=Clu PE=1 SV=1	1400000	1500000	1900000	13000000	6100000	6500000	5400000	6600000	3100000
Q8VEK0	Cell cycle control protein 50A OS=Mus musculus OX=10090 GN=Tmem30a PE=1 SV=1	2700000	7800000	7000000	16000000	6500000	6600000	4400000	8300000	13000000
P62751	60S ribosomal protein L23a OS=Mus musculus OX=10090 GN=Rpl23a PE=1 SV=1	28000000	11000000	34000000	87000000	35000000	7000000	5100000	30000000	13000000
Q8BP67	60S ribosomal protein L24 OS=Mus musculus OX=10090 GN=Rpl24 PE=1 SV=2	9600000	14000000	23000000	28000000	32000000	10000000	17000000	16000000	19000000
Q8K0D5	Elongation factor G, mitochondrial OS=Mus musculus OX=10090 GN=Gfm1 PE=1 SV=1	2600000	5000000	2600000	2500000	2100000	2300000	3300000	1300000	2100000
P19639	Glutathione S-transferase Mu 3 OS=Mus musculus OX=10090 GN=Gstm3 PE=1 SV=2	6400000	1300000	6700000	14000000	7900000	6700000	6600000	3800000	3300000
Q8JZU2	Tricarboxylate transport protein, mitochondrial OS=Mus musculus OX=10090 GN=Slc25a1 PE=1 SV=1	3400000	4900000	5100000	16000000	2100000	11000000	2300000	15000000	24000000
Q9CRB9	MICOS complex subunit Mic19 OS=Mus musculus OX=10090 GN=Chchd3 PE=1 SV=1	21000000	18000000	13000000	24000000	14000000	26000000	8300000	17000000	21000000
Q9QYY9	Alcohol dehydrogenase 4 OS=Mus musculus OX=10090 GN=Adh4 PE=1 SV=4	810000	2400000	690000	15000000	19000000	9400000	730000		1800000
Q64518	Sarcoplasmic/endoplasmic reticulum calcium ATPase 3 OS=Mus musculus OX=10090 GN=Atp2a3 PE=1 SV=3	910000	6500000	1900000	7400000	4400000	1600000	6000000	3100000	5900000
O35857	Mitochondrial import inner membrane translocase subunit TIM44 OS=Mus musculus OX=10090 GN=Timm44 PE=1 SV=2	2300000	1100000	4600000	11000000	6200000	1400000	8200000	830000	11000000
Q8BVI4	Dihydropteridine reductase OS=Mus musculus OX=10090 GN=Qdpr PE=1 SV=2	1900000	2100000	1300000	3000000	4500000	3200000	3200000	1900000	4600000
Q9WV32	Actin-related protein 2/3 complex subunit 1B OS=Mus musculus OX=10090 GN=Arpc1b PE=1 SV=4	3300000	8000000	6000000	12000000	3500000	14000000	6200000	1700000	8900000
Q60936	Atypical kinase COQ8A, mitochondrial OS=Mus musculus OX=10090 GN=Coq8a PE=1 SV=2	310000	3900000	5900000	5000000	5200000	11000000	11000000	4500000	12000000
Q9Z0N2	Eukaryotic translation initiation factor 2 subunit 3, Y-linked OS=Mus musculus OX=10090 GN=Eif2s3y PE=1 SV=2				1000000
P97429	Annexin A4 OS=Mus musculus OX=10090 GN=Anxa4 PE=1 SV=4	5100000	3400000	5000000	3400000	4300000	2300000	3200000	2000000	2900000
Q9Z0U1	Tight junction protein ZO-2 OS=Mus musculus OX=10090 GN=Tjp2 PE=1 SV=2	980000	2100000	2700000	3500000	3800000	2800000	3100000	1100000	2400000
Q9Z1Z0	General vesicular transport factor p115 OS=Mus musculus OX=10090 GN=Uso1 PE=1 SV=2	2000000	2500000	2400000	1700000	1600000	1300000	720000	2500000	850000
Q9D172	Glutamine amidotransferase-like class 1 domain-containing protein 3A, mitochondrial OS=Mus musculus OX=10090 GN=Gatd3a PE=1 SV=1	2900000	2200000	2100000	7000000	12000000	4200000	6500000	4600000	4700000
Q61694	NADPH-dependent 3-keto-steroid reductase Hsd3b5 OS=Mus musculus OX=10090 GN=Hsd3b5 PE=1 SV=4	9000000	13000000	6800000	5600000	670000	5200000
P61205	ADP-ribosylation factor 3 OS=Mus musculus OX=10090 GN=Arf3 PE=2 SV=2	6000000	4300000	1500000	4700000	13000000	1300000	15000000	2800000	5900000
P84078	ADP-ribosylation factor 1 OS=Mus musculus OX=10090 GN=Arf1 PE=1 SV=2	6000000	4300000	1500000	4700000	13000000	1300000	15000000	2800000	5900000
Q61792	LIM and SH3 domain protein 1 OS=Mus musculus OX=10090 GN=Lasp1 PE=1 SV=1	900000	4000000	1600000	16000000	8700000	4100000	4900000	4700000	8300000
Q99JB8	Protein kinase C and casein kinase II substrate protein 3 OS=Mus musculus OX=10090 GN=Pacsin3 PE=1 SV=1	2100000	4500000	1300000	6700000	5300000	3200000	2300000	1200000	3200000
Q9Z2C8	Y-box-binding protein 2 OS=Mus musculus OX=10090 GN=Ybx2 PE=1 SV=1
Q99LB2	Dehydrogenase/reductase SDR family member 4 OS=Mus musculus OX=10090 GN=Dhrs4 PE=1 SV=3	6800000	20000000	17000000	27000000	11000000	13000000	17000000	11000000	25000000
O70318	Band 4.1-like protein 2 OS=Mus musculus OX=10090 GN=Epb41l2 PE=1 SV=2	750000	1100000	550000	2800000	1200000	1500000	1900000	590000	1900000
Q8BX70	Vacuolar protein sorting-associated protein 13C OS=Mus musculus OX=10090 GN=Vps13c PE=1 SV=2	3600000	2900000	1200000	1600000	1800000	610000	2900000	940000	4800000
P67778	Prohibitin OS=Mus musculus OX=10090 GN=Phb PE=1 SV=1	4000000	13000000	7100000	15000000	5600000	5700000	3700000	4000000	10000000
Q9JMD3	START domain-containing protein 10 OS=Mus musculus OX=10090 GN=Stard10 PE=1 SV=1	26000000	24000000	28000000	27000000	17000000	21000000	17000000	9200000	18000000
O54749	Cytochrome P450 2J5 OS=Mus musculus OX=10090 GN=Cyp2j5 PE=1 SV=1	1400000	4300000	6500000	22000000	10000000	5300000	6600000	720000	8500000
Q8VE09	Tetratricopeptide repeat protein 39C OS=Mus musculus OX=10090 GN=Ttc39c PE=1 SV=2	2700000	5700000	2400000	18000000	12000000	11000000	2700000	5600000	3100000
Q3UTJ2	Sorbin and SH3 domain-containing protein 2 OS=Mus musculus OX=10090 GN=Sorbs2 PE=1 SV=2	790000	840000	740000	2100000	2700000	2200000	1600000	830000	2700000
Q99L88	Beta-1-syntrophin OS=Mus musculus OX=10090 GN=Sntb1 PE=1 SV=4	1600000	1100000	1700000	8400000	3300000	2300000	2300000	810000	3100000
Q569Z6	Thyroid hormone receptor-associated protein 3 OS=Mus musculus OX=10090 GN=Thrap3 PE=1 SV=1	2800000	5800000	3200000	11000000	10000000	5200000	6700000	4400000	7700000
Q9EPE9	Manganese-transporting ATPase 13A1 OS=Mus musculus OX=10090 GN=Atp13a1 PE=1 SV=2	1000000	4700000	3100000	4100000	2600000	2300000	3500000	1300000	5000000
P14576	Signal recognition particle 54 kDa protein OS=Mus musculus OX=10090 GN=Srp54 PE=1 SV=2	2100000	6500000	2500000	16000000	7300000	1900000	9500000	1400000	12000000
Q8BWY3	Eukaryotic peptide chain release factor subunit 1 OS=Mus musculus OX=10090 GN=Etf1 PE=1 SV=4	1400000	6500000	3300000	5600000	4000000	2900000	9100000	4600000	4000000
Q61081	Hsp90 co-chaperone Cdc37 OS=Mus musculus OX=10090 GN=Cdc37 PE=1 SV=1	3700000	4000000	5400000	11000000	12000000	8400000	6200000	9700000	9400000
Q3UIR3	E3 ubiquitin-protein ligase DTX3L OS=Mus musculus OX=10090 GN=Dtx3l PE=1 SV=1	3100000	2700000	1300000	2200000	4000000	3400000	4000000	2300000	3000000
O70503	Very-long-chain 3-oxoacyl-CoA reductase OS=Mus musculus OX=10090 GN=Hsd17b12 PE=1 SV=1	3400000	8700000	6800000	24000000	19000000	8500000	21000000	8900000	18000000
P26040	Ezrin OS=Mus musculus OX=10090 GN=Ezr PE=1 SV=3
Q62417	Sorbin and SH3 domain-containing protein 1 OS=Mus musculus OX=10090 GN=Sorbs1 PE=1 SV=2	720000	1200000	990000	580000	2200000	2000000	1100000	1100000	520000
Q61545	RNA-binding protein EWS OS=Mus musculus OX=10090 GN=Ewsr1 PE=1 SV=2	1800000	5600000	980000	1800000	5400000	4300000	4800000	2500000	5900000
Q9QZE5	Coatomer subunit gamma-1 OS=Mus musculus OX=10090 GN=Copg1 PE=1 SV=1	5100000	11000000	2600000	14000000	11000000	510000	12000000	3800000	5100000
P31809	Carcinoembryonic antigen-related cell adhesion molecule 1 OS=Mus musculus OX=10090 GN=Ceacam1 PE=1 SV=1	6000000	3000000	14000000	21000000	13000000	4500000	18000000		19000000
P84104	Serine/arginine-rich splicing factor 3 OS=Mus musculus OX=10090 GN=Srsf3 PE=1 SV=1	1400000	3600000	1000000	24000000	1400000	4900000	6700000	6100000	4700000
Q8VCF0	Mitochondrial antiviral-signaling protein OS=Mus musculus OX=10090 GN=Mavs PE=1 SV=1	2100000	4000000	5100000	6700000	7700000	3600000	1500000	7700000	2700000
Q8BLN5	Lanosterol synthase OS=Mus musculus OX=10090 GN=Lss PE=1 SV=2	2000000	5500000	2000000	2700000	2900000	1700000	1800000	1600000	2500000
Q9DCS9	NADH dehydrogenase [ubiquinone] 1 beta subcomplex subunit 10 OS=Mus musculus OX=10090 GN=Ndufb10 PE=1 SV=3	1400000	2900000	2200000	6500000	4400000	2400000	500000	3500000	3900000
Q9D832	DnaJ homolog subfamily B member 4 OS=Mus musculus OX=10090 GN=Dnajb4 PE=1 SV=1	800000	1700000	2100000	3600000	1900000	1100000	2100000	780000	1300000
P00184	Cytochrome P450 1A1 OS=Mus musculus OX=10090 GN=Cyp1a1 PE=1 SV=2	9500000	10000000	10000000	15000000	15000000	11000000	21000000	8900000	19000000
P35441	Thrombospondin-1 OS=Mus musculus OX=10090 GN=Thbs1 PE=1 SV=1	1700000	2000000	2800000	3300000	5100000	4400000	710000	410000	2700000
Q91ZW3	SWI/SNF-related matrix-associated actin-dependent regulator of chromatin subfamily A member 5 OS=Mus musculus OX=10090 GN=Smarca5 PE=1 SV=1	1400000	2800000	2100000	3400000	2000000	2600000	1900000	2400000	2900000
Q80YR5	Scaffold attachment factor B2 OS=Mus musculus OX=10090 GN=Safb2 PE=1 SV=2				280000	330000	460000	650000	300000	390000
Q9WUM4	Coronin-1C OS=Mus musculus OX=10090 GN=Coro1c PE=1 SV=2	2100000	2300000	3400000	14000000	8100000	5300000	9000000	1600000	9200000
Q569Z5	Probable ATP-dependent RNA helicase DDX46 OS=Mus musculus OX=10090 GN=Ddx46 PE=1 SV=2	490000	2300000	930000	1400000	990000	2900000	1400000	710000	2700000
Q99L47	Hsc70-interacting protein OS=Mus musculus OX=10090 GN=St13 PE=1 SV=1	11000000	9300000	5600000	28000000	17000000	22000000	13000000	21000000	22000000
Q64331	Unconventional myosin-VI OS=Mus musculus OX=10090 GN=Myo6 PE=1 SV=1	860000	1200000	780000	2600000	1200000	1200000	1300000	960000	3000000
Q6PDN3	Myosin light chain kinase, smooth muscle OS=Mus musculus OX=10090 GN=Mylk PE=1 SV=3	560000	640000	900000	2000000	3200000	1000000	1500000	780000	1900000
P86048	60S ribosomal protein L10-like OS=Mus musculus OX=10090 GN=Rpl10l PE=2 SV=1	1900000	4700000	8600000	32000000	13000000	7800000	15000000	5700000	12000000
P13745	Glutathione S-transferase A1 OS=Mus musculus OX=10090 GN=Gsta1 PE=1 SV=2	170000	5600000	4000000	8200000	6700000	4400000		2100000	6600000
P21614	Vitamin D-binding protein OS=Mus musculus OX=10090 GN=Gc PE=1 SV=2	8700000	5200000	6700000	4200000	4700000	5800000	5800000	3500000	1200000
Q7TT50	Serine/threonine-protein kinase MRCK beta OS=Mus musculus OX=10090 GN=Cdc42bpb PE=1 SV=2	640000	1600000	1600000	5800000	3800000	2400000	3500000	1500000	2400000
P61161	Actin-related protein 2 OS=Mus musculus OX=10090 GN=Actr2 PE=1 SV=1	4200000	5600000	1900000	4800000	3200000	3000000	6100000	2400000	3400000
Q91YR1	Twinfilin-1 OS=Mus musculus OX=10090 GN=Twf1 PE=1 SV=2	6200000	9000000	4600000	7500000	5600000	11000000	5900000	9200000	5700000
P62962	Profilin-1 OS=Mus musculus OX=10090 GN=Pfn1 PE=1 SV=2	3900000	5000000	8400000	22000000	6500000	6000000	6400000	3400000	3800000
P14206	40S ribosomal protein SA OS=Mus musculus OX=10090 GN=Rpsa PE=1 SV=4	5400000	3900000	6800000	7500000	6000000	4200000	4100000	2200000	3600000
P09671	Superoxide dismutase [Mn], mitochondrial OS=Mus musculus OX=10090 GN=Sod2 PE=1 SV=3	26000000	7400000	15000000	26000000	26000000	13000000	19000000	9300000	16000000
Q923B6	Metalloreductase STEAP4 OS=Mus musculus OX=10090 GN=Steap4 PE=1 SV=1	2000000	3400000	1800000	14000000	8000000	7100000	6600000	930000	13000000
Q91WT8	RNA-binding protein 47 OS=Mus musculus OX=10090 GN=Rbm47 PE=1 SV=1	1300000	2000000	4400000	8100000	5800000	4500000	4200000	2500000	3700000
Q8VCH6	Delta(24)-sterol reductase OS=Mus musculus OX=10090 GN=Dhcr24 PE=1 SV=1	1800000	2600000	5700000	8400000	6100000	3900000	7800000	1700000	10000000
P62874	Guanine nucleotide-binding protein G(I)/G(S)/G(T) subunit beta-1 OS=Mus musculus OX=10090 GN=Gnb1 PE=1 SV=3	1100000	2200000	1900000	3700000	2900000	3300000	4200000	740000	2300000
P08752	Guanine nucleotide-binding protein G(i) subunit alpha-2 OS=Mus musculus OX=10090 GN=Gnai2 PE=1 SV=5	1500000	3300000	1700000	5700000	2300000	4600000	3900000	1500000	2200000
Q8R4H2	Rho guanine nucleotide exchange factor 12 OS=Mus musculus OX=10090 GN=Arhgef12 PE=1 SV=2		550000	670000	1400000	1200000	510000	560000	540000	590000
Q9DC70	NADH dehydrogenase [ubiquinone] iron-sulfur protein 7, mitochondrial OS=Mus musculus OX=10090 GN=Ndufs7 PE=1 SV=1	3100000	9900000	6100000	9900000	16000000	5900000	13000000	4300000	8500000
O35114	Lysosome membrane protein 2 OS=Mus musculus OX=10090 GN=Scarb2 PE=1 SV=3	8400000	13000000	12000000	30000000	21000000	7000000	9900000	7000000	16000000
Q9R1P0	Proteasome subunit alpha type-4 OS=Mus musculus OX=10090 GN=Psma4 PE=1 SV=1	5000000	7400000	12000000	9000000	5800000	6700000	4900000	3500000	6200000
O35469	3 beta-hydroxysteroid dehydrogenase/Delta 5-->4-isomerase type 6 OS=Mus musculus OX=10090 GN=Hsd3b6 PE=1 SV=4	2100000	4100000	4800000	27000000	13000000	3600000	3200000	580000	1900000
Q99KR3	Endoribonuclease LACTB2 OS=Mus musculus OX=10090 GN=Lactb2 PE=1 SV=1	3500000	4100000	4500000	4000000	5700000	7900000	5700000	3400000	7600000
Q8BSL7	ADP-ribosylation factor 2 OS=Mus musculus OX=10090 GN=Arf2 PE=1 SV=2	6000000	4300000	1500000	4700000	13000000	1300000	15000000	2800000	5900000
O54774	AP-3 complex subunit delta-1 OS=Mus musculus OX=10090 GN=Ap3d1 PE=1 SV=1	2200000	2200000	3200000	4400000	4200000	2900000	4600000	2100000	4900000
Q60737	Casein kinase II subunit alpha OS=Mus musculus OX=10090 GN=Csnk2a1 PE=1 SV=2	1800000	2100000	1500000	3900000	4200000	3700000	3300000	1800000	3000000
Q9ERK4	Exportin-2 OS=Mus musculus OX=10090 GN=Cse1l PE=1 SV=1	410000	3700000	1600000	1600000	1800000	1500000	4300000	930000	1900000
P09528	Ferritin heavy chain OS=Mus musculus OX=10090 GN=Fth1 PE=1 SV=2	7300000	4700000	14000000	16000000	6000000	6500000
Q8JZZ0	UDP-glucuronosyltransferase 3A2 OS=Mus musculus OX=10090 GN=Ugt3a2 PE=1 SV=2	13000000	21000000	17000000	24000000	16000000	16000000	6900000	7000000	4300000
Q9D8U8	Sorting nexin-5 OS=Mus musculus OX=10090 GN=Snx5 PE=1 SV=1	4800000	5400000	2400000	9500000	8800000	9000000	4500000	4800000	9600000
Q99LX0	Protein/nucleic acid deglycase DJ-1 OS=Mus musculus OX=10090 GN=Park7 PE=1 SV=1	7900000	5900000	14000000	11000000	6700000	6400000	4300000	5100000	6500000
P60670	Nuclear protein localization protein 4 homolog OS=Mus musculus OX=10090 GN=Nploc4 PE=1 SV=3	4200000	4800000	11000000	10000000	7100000	5100000	8600000	3500000	6600000
P47963	60S ribosomal protein L13 OS=Mus musculus OX=10090 GN=Rpl13 PE=1 SV=3	13000000	5100000	4100000	53000000	11000000	13000000	9300000	16000000	11000000
Q99L04	Dehydrogenase/reductase SDR family member 1 OS=Mus musculus OX=10090 GN=Dhrs1 PE=1 SV=1	10000000	16000000	12000000	12000000	22000000	12000000	18000000	6800000	9800000
Q04750	DNA topoisomerase 1 OS=Mus musculus OX=10090 GN=Top1 PE=1 SV=2	800000	2900000	1400000	6000000	2200000	2100000	2100000	1800000	4000000
P01899	H-2 class I histocompatibility antigen, D-B alpha chain OS=Mus musculus OX=10090 GN=H2-D1 PE=1 SV=2		2300000		15000000	4900000	2600000	2200000	1700000	5700000
Q9D2V7	Coronin-7 OS=Mus musculus OX=10090 GN=Coro7 PE=1 SV=2	600000	1300000	1400000	6800000	2400000	1400000	1500000	840000	4200000
Q8K411	Presequence protease, mitochondrial OS=Mus musculus OX=10090 GN=Pitrm1 PE=1 SV=1	1500000	3200000	1700000	4600000	4000000	3900000	1900000	1700000	4100000
Q02257	Junction plakoglobin OS=Mus musculus OX=10090 GN=Jup PE=1 SV=3	3200000	480000	1300000	5000000	1400000	5500000	2800000	1600000	1600000
Q8C0C7	Phenylalanine--tRNA ligase alpha subunit OS=Mus musculus OX=10090 GN=Farsa PE=1 SV=1	3300000	7200000	2300000	12000000	7300000	2400000	1800000	900000	6100000
P53986	Monocarboxylate transporter 1 OS=Mus musculus OX=10090 GN=Slc16a1 PE=1 SV=1	3100000	7200000	6500000	16000000	13000000	1800000	13000000	2600000	16000000
Q8BI72	CDKN2A-interacting protein OS=Mus musculus OX=10090 GN=Cdkn2aip PE=1 SV=1	640000	1100000	1000000	1400000	610000	1300000	1100000	870000	1100000
Q9QZD9	Eukaryotic translation initiation factor 3 subunit I OS=Mus musculus OX=10090 GN=Eif3i PE=1 SV=1	3400000	2500000	3400000	10000000	3700000	6000000	1900000	330000	4100000
P14115	60S ribosomal protein L27a OS=Mus musculus OX=10090 GN=Rpl27a PE=1 SV=5	19000000	55000000	14000000	46000000	55000000	37000000	42000000	22000000	40000000
Q9DCG6	Phenazine biosynthesis-like domain-containing protein 1 OS=Mus musculus OX=10090 GN=Pbld1 PE=1 SV=2	3300000	5600000	2100000	2300000	5100000	1600000	2700000	2100000	6200000
P63325	40S ribosomal protein S10 OS=Mus musculus OX=10090 GN=Rps10 PE=1 SV=1	5600000	6800000	5000000	13000000	4300000	6100000	9000000	3000000	7200000
P70372	ELAV-like protein 1 OS=Mus musculus OX=10090 GN=Elavl1 PE=1 SV=2	3300000	3800000	3800000	5700000	9700000	6000000	7800000	3600000	9200000
Q9CW03	Structural maintenance of chromosomes protein 3 OS=Mus musculus OX=10090 GN=Smc3 PE=1 SV=2	180000	2100000	1600000	810000	2100000	1500000	1100000	260000	1100000
Q9WVK4	EH domain-containing protein 1 OS=Mus musculus OX=10090 GN=Ehd1 PE=1 SV=1		1300000	930000	6000000	1300000	610000	1100000	420000	2900000
P39054	Dynamin-2 OS=Mus musculus OX=10090 GN=Dnm2 PE=1 SV=2	690000	1400000	970000	2900000	3000000	1300000	1400000	730000	2700000
O88792	Junctional adhesion molecule A OS=Mus musculus OX=10090 GN=F11r PE=1 SV=2	590000	1100000	1300000	4000000	4700000	3600000	2800000	1400000	3300000
P54823	Probable ATP-dependent RNA helicase DDX6 OS=Mus musculus OX=10090 GN=Ddx6 PE=1 SV=1	1600000	3700000	2700000	2900000	4600000	3100000	2900000	180000	4400000
Q6ZWU9	40S ribosomal protein S27 OS=Mus musculus OX=10090 GN=Rps27 PE=1 SV=3	900000	7600000	4900000	13000000	21000000	19000000	24000000	6400000	18000000
O70251	Elongation factor 1-beta OS=Mus musculus OX=10090 GN=Eef1b PE=1 SV=5	2900000	1600000	7200000	750000	3500000	12000000	2500000	400000	420000
Q8VC97	Beta-ureidopropionase OS=Mus musculus OX=10090 GN=Upb1 PE=1 SV=1	6600000	5300000	8400000	6200000	9000000	7600000	550000		2300000
Q9CQ19	Myosin regulatory light polypeptide 9 OS=Mus musculus OX=10090 GN=Myl9 PE=1 SV=3	4800000	5000000	3700000	7500000	4200000	6800000	2600000	2800000	12000000
Q52KI8	Serine/arginine repetitive matrix protein 1 OS=Mus musculus OX=10090 GN=Srrm1 PE=1 SV=2	2000000	3100000	2000000	4400000	1500000	2700000	2800000	3500000	2500000
Q6ZWY3	40S ribosomal protein S27-like OS=Mus musculus OX=10090 GN=Rps27l PE=1 SV=3	15000000	3800000	23000000	36000000	33000000	1500000	43000000	11000000	23000000
P99026	Proteasome subunit beta type-4 OS=Mus musculus OX=10090 GN=Psmb4 PE=1 SV=1	3900000	1200000	3400000	6900000	2600000	2100000	4000000	4300000	5100000
P01872	Immunoglobulin heavy constant mu OS=Mus musculus OX=10090 GN=Ighm PE=1 SV=2	2900000	3600000	4300000	13000000	9700000	9300000	1900000	5300000	3300000
P17751	Triosephosphate isomerase OS=Mus musculus OX=10090 GN=Tpi1 PE=1 SV=4	3300000	2500000	3700000	11000000	5900000	4100000	3900000	1500000	2800000
Q58A65	C-Jun-amino-terminal kinase-interacting protein 4 OS=Mus musculus OX=10090 GN=Spag9 PE=1 SV=2	740000	1300000	1700000	2600000	2600000	720000	2000000	480000	2200000
Q9R1S7	Multidrug resistance-associated protein 6 OS=Mus musculus OX=10090 GN=Abcc6 PE=1 SV=3	1100000	3900000	2400000	5200000	4100000	3600000	4300000	1000000	3400000
Q9DCU9	4-hydroxy-2-oxoglutarate aldolase, mitochondrial OS=Mus musculus OX=10090 GN=Hoga1 PE=1 SV=1	5100000	3200000	9700000	13000000	18000000	12000000	9500000	3800000	7500000
P10648	Glutathione S-transferase A2 OS=Mus musculus OX=10090 GN=Gsta2 PE=1 SV=3	170000	5600000	4000000	8200000	6700000	4400000		2100000	6600000
Q9ER72	Cysteine--tRNA ligase, cytoplasmic OS=Mus musculus OX=10090 GN=Cars PE=1 SV=2		2000000	3500000	4900000	9500000	3000000	1400000	1700000	7400000
Q91WP6	Serine protease inhibitor A3N OS=Mus musculus OX=10090 GN=Serpina3n PE=1 SV=1	810000			1400000		1500000		590000
Q9CWH6	Proteasome subunit alpha-type 7-like OS=Mus musculus OX=10090 GN=Psma8 PE=1 SV=1	10000000	17000000	2800000	11000000	10000000	15000000	10000000	13000000	16000000
Q64481	Cytochrome P450 3A16 OS=Mus musculus OX=10090 GN=Cyp3a16 PE=2 SV=2	4900000	5700000	28000000	37000000	21000000	12000000	8000000		20000000
Q9WVM8	Kynurenine/alpha-aminoadipate aminotransferase, mitochondrial OS=Mus musculus OX=10090 GN=Aadat PE=1 SV=1	1300000	5700000	4300000	3600000	4900000	3900000	3000000	1200000	3900000
Q9JKF1	Ras GTPase-activating-like protein IQGAP1 OS=Mus musculus OX=10090 GN=Iqgap1 PE=1 SV=2		2200000	1200000	2000000	2600000	1300000	1700000	560000	1900000
Q61074	Protein phosphatase 1G OS=Mus musculus OX=10090 GN=Ppm1g PE=1 SV=3	830000	750000	370000	1600000	1500000	1200000	1100000	540000	1300000
Q8R050	Eukaryotic peptide chain release factor GTP-binding subunit ERF3A OS=Mus musculus OX=10090 GN=Gspt1 PE=1 SV=2	5300000	4100000	2000000	5800000	2200000	2900000	1700000	3100000	3700000
Q99KK2	N-acylneuraminate cytidylyltransferase OS=Mus musculus OX=10090 GN=Cmas PE=1 SV=2	2700000	7800000	5400000	4800000	7900000	6500000	3600000	3000000	5700000
Q99LC3	NADH dehydrogenase [ubiquinone] 1 alpha subcomplex subunit 10, mitochondrial OS=Mus musculus OX=10090 GN=Ndufa10 PE=1 SV=1	12000000	6000000	4400000	9300000	12000000	9200000	3800000	4200000	5800000
P70441	Na(+)/H(+) exchange regulatory cofactor NHE-RF1 OS=Mus musculus OX=10090 GN=Slc9a3r1 PE=1 SV=3	3400000	2200000	2000000	13000000	11000000	11000000	6100000	4200000	7300000
P28063	Proteasome subunit beta type-8 OS=Mus musculus OX=10090 GN=Psmb8 PE=1 SV=2	3000000	4800000	370000	11000000	8800000	5700000	8700000	4500000	12000000
Q9EQU5	Protein SET OS=Mus musculus OX=10090 GN=Set PE=1 SV=1	4400000	360000	9100000	13000000	9600000	11000000	3600000	6600000	9900000
Q9DCT8	Cysteine-rich protein 2 OS=Mus musculus OX=10090 GN=Crip2 PE=1 SV=1	1900000	7400000	1800000	16000000	18000000	9800000	15000000	15000000	3800000
Q9DBL7	Bifunctional coenzyme A synthase OS=Mus musculus OX=10090 GN=Coasy PE=1 SV=2	2500000	4600000	3500000	14000000	4600000	6000000	3200000	3800000	3000000
Q6ZQI3	Malectin OS=Mus musculus OX=10090 GN=Mlec PE=1 SV=2	1700000	4300000	1900000	6600000	3600000	2100000	6000000	4100000	2500000
Q9D404	3-oxoacyl-[acyl-carrier-protein] synthase, mitochondrial OS=Mus musculus OX=10090 GN=Oxsm PE=1 SV=1	710000	2900000	3000000	5900000	4400000	2800000	310000	1100000	4500000
Q9DCT2	NADH dehydrogenase [ubiquinone] iron-sulfur protein 3, mitochondrial OS=Mus musculus OX=10090 GN=Ndufs3 PE=1 SV=2	6900000	3400000	4400000	2300000	1800000	3400000	2100000	1100000	2400000
Q14DH7	Acyl-CoA synthetase short-chain family member 3, mitochondrial OS=Mus musculus OX=10090 GN=Acss3 PE=1 SV=2	590000	2400000	3200000	8000000	3800000	2000000	9600000	4400000	9700000
Q78IK4	MICOS complex subunit Mic27 OS=Mus musculus OX=10090 GN=Apool PE=1 SV=1	3100000	11000000	8200000	14000000	12000000	3100000	9900000	3800000	10000000
P62911	60S ribosomal protein L32 OS=Mus musculus OX=10090 GN=Rpl32 PE=1 SV=2	5500000	12000000	15000000	9800000	8600000	12000000	34000000	7400000	10000000
Q69ZS7	HBS1-like protein OS=Mus musculus OX=10090 GN=Hbs1l PE=1 SV=2	630000	1200000	1400000	1900000	1500000	1400000	1400000	1200000	2200000
Q6P9R2	Serine/threonine-protein kinase OSR1 OS=Mus musculus OX=10090 GN=Oxsr1 PE=1 SV=1	2200000	3000000	2600000	6700000	8500000	2800000	3500000	3900000	5000000
Q9ESE1	Lipopolysaccharide-responsive and beige-like anchor protein OS=Mus musculus OX=10090 GN=Lrba PE=1 SV=1	500000	600000	560000	420000	510000	440000	1700000	620000	370000
Q6PDQ2	Chromodomain-helicase-DNA-binding protein 4 OS=Mus musculus OX=10090 GN=Chd4 PE=1 SV=1	1000000	550000	2300000	1700000	2000000	820000	550000	1200000	970000
Q9CZM2	60S ribosomal protein L15 OS=Mus musculus OX=10090 GN=Rpl15 PE=1 SV=4	32000000	31000000	31000000	120000000	42000000	81000000	36000000	28000000	53000000
P99027	60S acidic ribosomal protein P2 OS=Mus musculus OX=10090 GN=Rplp2 PE=1 SV=3	25000000	12000000	29000000	7700000	2400000	5500000	3500000	2500000
Q3UZZ6	Sulfotransferase 1 family member D1 OS=Mus musculus OX=10090 GN=Sult1d1 PE=1 SV=1	3200000	12000000	7800000	11000000	2700000	2900000	11000000	800000	10000000
Q9R1J0	Sterol-4-alpha-carboxylate 3-dehydrogenase, decarboxylating OS=Mus musculus OX=10090 GN=Nsdhl PE=1 SV=1	2300000	2700000	5200000	1800000	3300000	3200000	5900000	5200000	5300000
Q9CYN2	Signal peptidase complex subunit 2 OS=Mus musculus OX=10090 GN=Spcs2 PE=1 SV=1	1400000	2000000	1700000	6900000	4800000	2300000	3200000	1400000	7500000
Q8K2C9	Very-long-chain (3R)-3-hydroxyacyl-CoA dehydratase 3 OS=Mus musculus OX=10090 GN=Hacd3 PE=1 SV=2	6800000	16000000	21000000	62000000	25000000	11000000	34000000	14000000	40000000
Q9WVE8	Protein kinase C and casein kinase substrate in neurons protein 2 OS=Mus musculus OX=10090 GN=Pacsin2 PE=1 SV=1	3200000	4800000	5200000	13000000	5300000	8200000	4100000	1200000	5600000
Q3TIV5	Zinc finger CCCH domain-containing protein 15 OS=Mus musculus OX=10090 GN=Zc3h15 PE=1 SV=2	2200000	1700000	3100000	9200000	4500000	4800000	2800000	6000000	2200000
Q7M6Y3	Phosphatidylinositol-binding clathrin assembly protein OS=Mus musculus OX=10090 GN=Picalm PE=1 SV=1	2500000	2900000	5200000	9700000	7000000	1800000	4800000	1400000	4900000
P35123	Ubiquitin carboxyl-terminal hydrolase 4 OS=Mus musculus OX=10090 GN=Usp4 PE=1 SV=3	520000	770000	970000	1600000	1300000	1300000	710000	890000	2300000
Q61301	Catenin alpha-2 OS=Mus musculus OX=10090 GN=Ctnna2 PE=1 SV=3	2600000	4300000	1800000	7200000	8200000	6300000	5600000	3100000	5500000
P70696	Histone H2B type 1-A OS=Mus musculus OX=10090 GN=Hist1h2ba PE=1 SV=3			1700000	240000000	180000000	290000	180000000	12000000
O35386	Phytanoyl-CoA dioxygenase, peroxisomal OS=Mus musculus OX=10090 GN=Phyh PE=1 SV=1	4200000	9900000	11000000	5800000	6100000	11000000	4500000	1300000	2500000
O54988	STE20-like serine/threonine-protein kinase OS=Mus musculus OX=10090 GN=Slk PE=1 SV=2	210000	900000	740000	700000	360000	990000	1700000	1200000	2200000
O88455	7-dehydrocholesterol reductase OS=Mus musculus OX=10090 GN=Dhcr7 PE=1 SV=1	5200000	5200000	3700000	18000000	11000000	5200000	19000000	6700000	19000000
Q9R0Q7	Prostaglandin E synthase 3 OS=Mus musculus OX=10090 GN=Ptges3 PE=1 SV=1	5900000	3400000	11000000	21000000	13000000	4800000	4800000	6200000	20000000
P19221	Prothrombin OS=Mus musculus OX=10090 GN=F2 PE=1 SV=1	1400000	2000000	2100000	860000	1800000	1400000	2400000	2200000	2400000
Q8C5W0	Calmin OS=Mus musculus OX=10090 GN=Clmn PE=1 SV=2	460000		680000	710000	1200000	2800000	1200000	280000	810000
Q921F4	Heterogeneous nuclear ribonucleoprotein L-like OS=Mus musculus OX=10090 GN=Hnrnpll PE=1 SV=3	1100000	2100000	1100000	2500000	4300000	2300000	1000000	340000	2200000
Q91VM5	RNA binding motif protein, X-linked-like-1 OS=Mus musculus OX=10090 GN=Rbmxl1 PE=2 SV=1	5800000	15000000	2500000	2700000	13000000	14000000	5200000	8100000	27000000
Q91ZV0	Melanoma inhibitory activity protein 2 OS=Mus musculus OX=10090 GN=Mia2 PE=1 SV=3	2500000	1900000	2900000	1800000	1000000	1400000	1200000	680000	640000
Q9WUU7	Cathepsin Z OS=Mus musculus OX=10090 GN=Ctsz PE=1 SV=1	2600000	3800000	680000	3000000	3500000	4300000	2100000	1300000	2100000
Q9QYC7	Vitamin K-dependent gamma-carboxylase OS=Mus musculus OX=10090 GN=Ggcx PE=1 SV=1	2100000	2600000	2800000	12000000	4300000	4100000	3900000	2200000	4300000
Q9JHR7	Insulin-degrading enzyme OS=Mus musculus OX=10090 GN=Ide PE=1 SV=1	2800000	5600000	5600000	2000000	5600000	4900000	4400000	2800000	5800000
Q9CR57	60S ribosomal protein L14 OS=Mus musculus OX=10090 GN=Rpl14 PE=1 SV=3	9900000	15000000	4700000	63000000	31000000	5500000	45000000	16000000	52000000
B2RXS4	Plexin-B2 OS=Mus musculus OX=10090 GN=Plxnb2 PE=1 SV=1	850000	2100000	760000	2000000	1500000	1300000	1300000	470000	2200000
Q99L20	Glutathione S-transferase theta-3 OS=Mus musculus OX=10090 GN=Gstt3 PE=1 SV=1	5200000	4600000	3500000	6300000	7800000	2600000	8200000	6700000	12000000
P63005	Platelet-activating factor acetylhydrolase IB subunit alpha OS=Mus musculus OX=10090 GN=Pafah1b1 PE=1 SV=2	730000	1500000	1200000	3200000	1100000	1000000	3300000	1100000	4300000
Q9WUB3	Glycogen phosphorylase, muscle form OS=Mus musculus OX=10090 GN=Pygm PE=1 SV=3	17000000	1200000	12000000	94000000	46000000	57000000	39000000	40000000	28000000
P48036	Annexin A5 OS=Mus musculus OX=10090 GN=Anxa5 PE=1 SV=1	11000000	7000000	9500000	3300000	1500000	4400000	4900000	2800000	2400000
Q62087	Serum paraoxonase/lactonase 3 OS=Mus musculus OX=10090 GN=Pon3 PE=1 SV=2	3100000	1800000	3200000	5000000	1800000	1800000	1400000	1200000	1700000
P62717	60S ribosomal protein L18a OS=Mus musculus OX=10090 GN=Rpl18a PE=1 SV=1	8500000	40000000	25000000	19000000	32000000	19000000	31000000	21000000	28000000
O35286	Pre-mRNA-splicing factor ATP-dependent RNA helicase DHX15 OS=Mus musculus OX=10090 GN=Dhx15 PE=1 SV=2	650000	1800000	3500000	3900000	4600000	2500000	3400000	2600000	4100000
O70400	PDZ and LIM domain protein 1 OS=Mus musculus OX=10090 GN=Pdlim1 PE=1 SV=4	720000	2500000	1500000	4100000	1800000	2800000	2400000	1800000	1200000
Q9JHW4	Selenocysteine-specific elongation factor OS=Mus musculus OX=10090 GN=Eefsec PE=1 SV=2	400000	700000		6800000	2900000	510000	2300000	540000	2100000
Q9QUI0	Transforming protein RhoA OS=Mus musculus OX=10090 GN=Rhoa PE=1 SV=1	3700000	5300000	2300000	7200000	12000000	7200000	6500000	4400000	8200000
Q61703	Inter-alpha-trypsin inhibitor heavy chain H2 OS=Mus musculus OX=10090 GN=Itih2 PE=1 SV=1	3000000	3000000	4900000	11000000	9200000	5400000	2000000	780000	3300000
Q9JMH6	Thioredoxin reductase 1, cytoplasmic OS=Mus musculus OX=10090 GN=Txnrd1 PE=1 SV=3	3000000	3600000	6900000	11000000	7600000	5500000	7500000	3100000	9400000
P20108	Thioredoxin-dependent peroxide reductase, mitochondrial OS=Mus musculus OX=10090 GN=Prdx3 PE=1 SV=1	8600000	3900000	8200000	5600000	4700000	5500000	2800000	1100000	4400000
Q3UPF5	Zinc finger CCCH-type antiviral protein 1 OS=Mus musculus OX=10090 GN=Zc3hav1 PE=1 SV=1	470000	1500000	600000	2300000	510000	1600000	2200000	1600000	2900000
Q99L43	Phosphatidate cytidylyltransferase 2 OS=Mus musculus OX=10090 GN=Cds2 PE=1 SV=1	1300000	4000000	4000000	3900000	10000000	1800000	5500000	2200000	5100000
Q3TDQ1	Dolichyl-diphosphooligosaccharide--protein glycosyltransferase subunit STT3B OS=Mus musculus OX=10090 GN=Stt3b PE=1 SV=2	610000	1800000	2100000	2000000	1500000	3700000	6500000	4000000	1600000
Q9Z1J3	Cysteine desulfurase, mitochondrial OS=Mus musculus OX=10090 GN=Nfs1 PE=1 SV=3	3700000	4600000	1900000	6100000	5700000	4400000	2900000	2200000	4000000
P40336	Vacuolar protein sorting-associated protein 26A OS=Mus musculus OX=10090 GN=Vps26a PE=1 SV=1	2200000	2400000	1500000	6300000	3600000	3600000	4700000	1500000	4600000
B2RX12	Canalicular multispecific organic anion transporter 2 OS=Mus musculus OX=10090 GN=Abcc3 PE=1 SV=1	1200000	3500000	2000000	5300000	3100000	1100000	340000		300000
O35326	Serine/arginine-rich splicing factor 5 OS=Mus musculus OX=10090 GN=Srsf5 PE=1 SV=2	4000000	8800000	6100000	8800000	7600000	7400000	9300000	2700000	5100000
Q6Q477	Plasma membrane calcium-transporting ATPase 4 OS=Mus musculus OX=10090 GN=Atp2b4 PE=1 SV=1	760000	2800000	1700000	3800000	4000000	2000000	3200000	1100000	2800000
P84099	60S ribosomal protein L19 OS=Mus musculus OX=10090 GN=Rpl19 PE=1 SV=1	37000000	81000000	2600000	92000000		28000000		49000000	54000000
Q91YP3	Deoxyribose-phosphate aldolase OS=Mus musculus OX=10090 GN=Dera PE=1 SV=1	1900000	2900000	4800000	12000000	6400000	3800000	3600000	2600000	5500000
Q9WUQ2	Prolactin regulatory element-binding protein OS=Mus musculus OX=10090 GN=Preb PE=1 SV=1	2100000	4000000	1800000	6700000	8200000	2000000	5900000	2700000	8500000
P62900	60S ribosomal protein L31 OS=Mus musculus OX=10090 GN=Rpl31 PE=1 SV=1	22000000	53000000	47000000	80000000	16000000	62000000	51000000	16000000	110000000
Q8VH51	RNA-binding protein 39 OS=Mus musculus OX=10090 GN=Rbm39 PE=1 SV=2	4000000	5700000	7400000	5000000	3900000	6100000	4000000	5200000	6500000
P56959	RNA-binding protein FUS OS=Mus musculus OX=10090 GN=Fus PE=1 SV=1	7100000	1500000	340000	17000000	26000000	5700000	11000000	2800000	6200000
P28738	Kinesin heavy chain isoform 5C OS=Mus musculus OX=10090 GN=Kif5c PE=1 SV=3	670000	2500000	1700000	3600000	2000000	1900000	3100000	970000	1300000
Q9CQJ6	Density-regulated protein OS=Mus musculus OX=10090 GN=Denr PE=1 SV=1	1200000	1100000	1500000	2600000	4600000	1600000	2300000	1100000	1100000
Q4KMM3	Oxidation resistance protein 1 OS=Mus musculus OX=10090 GN=Oxr1 PE=1 SV=3	240000	1600000	2100000	290000	1000000	1900000	1700000	1500000	720000
P13516	Acyl-CoA desaturase 1 OS=Mus musculus OX=10090 GN=Scd1 PE=1 SV=2	950000	3700000	1600000	170000			4200000	1300000	6900000
O88962	7-alpha-hydroxycholest-4-en-3-one 12-alpha-hydroxylase OS=Mus musculus OX=10090 GN=Cyp8b1 PE=1 SV=1	9300000	9000000	8600000	12000000	2600000	8800000	1200000	1500000	1400000
P04104	Keratin, type II cytoskeletal 1 OS=Mus musculus OX=10090 GN=Krt1 PE=1 SV=4	110000000		260000000		150000000	9800000
Q9DC51	Guanine nucleotide-binding protein G(k) subunit alpha OS=Mus musculus OX=10090 GN=Gnai3 PE=1 SV=3	1300000	2100000	1100000	1300000	2500000	2500000	1800000	970000	1700000
P53994	Ras-related protein Rab-2A OS=Mus musculus OX=10090 GN=Rab2a PE=1 SV=1	5200000	5200000	5100000	4100000	2300000	3300000	7100000	5100000	7800000
Q9D051	Pyruvate dehydrogenase E1 component subunit beta, mitochondrial OS=Mus musculus OX=10090 GN=Pdhb PE=1 SV=1	4400000	4600000	9400000	7000000	2300000	4800000	2800000	2600000	2500000
A2A432	Cullin-4B OS=Mus musculus OX=10090 GN=Cul4b PE=1 SV=1	320000	670000	420000	1200000	770000	1300000	870000	750000	1300000
Q9DCG2	CD302 antigen OS=Mus musculus OX=10090 GN=Cd302 PE=1 SV=2	3400000	2700000	2200000	3200000	3200000	4700000	4700000	3900000	4900000
Q8CGB6	Tensin-2 OS=Mus musculus OX=10090 GN=Tns2 PE=1 SV=1	1100000	610000	710000	1700000	1300000	1100000	1300000
P70302	Stromal interaction molecule 1 OS=Mus musculus OX=10090 GN=Stim1 PE=1 SV=2		290000	450000	5000000	1400000	550000	2100000	1000000	2500000
O55060	Thiopurine S-methyltransferase OS=Mus musculus OX=10090 GN=Tpmt PE=1 SV=1	2000000	3400000	4500000	5300000	2900000	4400000	1700000	1100000	1100000
P04223	H-2 class I histocompatibility antigen, K-K alpha chain OS=Mus musculus OX=10090 GN=H2-K1 PE=1 SV=1								300000
O35658	Complement component 1 Q subcomponent-binding protein, mitochondrial OS=Mus musculus OX=10090 GN=C1qbp PE=1 SV=1	3800000	6800000	1600000	2300000	3200000	5200000	1700000	1300000	1200000
Q61823	Programmed cell death protein 4 OS=Mus musculus OX=10090 GN=Pdcd4 PE=1 SV=1	1400000	1400000	640000	6500000	5100000	5100000	3000000	2100000	4800000
Q6A026	Sister chromatid cohesion protein PDS5 homolog A OS=Mus musculus OX=10090 GN=Pds5a PE=1 SV=3		530000		310000	230000	200000	750000	170000	560000
Q8VCZ9	Hydroxyproline dehydrogenase OS=Mus musculus OX=10090 GN=Prodh2 PE=1 SV=1	1500000	3100000	1500000	2300000	2600000	3400000	2300000	1900000	4800000
P02301	Histone H3.3C OS=Mus musculus OX=10090 GN=H3f3c PE=3 SV=3	170000000		210000000	400000000	930000000	260000000	690000000	11000000	370000000
P84244	Histone H3.3 OS=Mus musculus OX=10090 GN=H3f3a PE=1 SV=2	170000000		210000000	400000000	930000000	260000000	690000000	11000000	370000000
Q9CU62	Structural maintenance of chromosomes protein 1A OS=Mus musculus OX=10090 GN=Smc1a PE=1 SV=4	760000	1000000	1500000	1900000	1700000	4500000	870000	810000	2800000
P18242	Cathepsin D OS=Mus musculus OX=10090 GN=Ctsd PE=1 SV=1	2200000	4100000	2400000	7900000	2300000	2400000	1000000	960000	3100000
E9Q7G0	Nuclear mitotic apparatus protein 1 OS=Mus musculus OX=10090 GN=Numa1 PE=1 SV=1	840000	940000	820000	1400000	980000	190000	790000	330000	770000
O70311	Glycylpeptide N-tetradecanoyltransferase 2 OS=Mus musculus OX=10090 GN=Nmt2 PE=1 SV=1	2000000	3500000	6100000	10000000	5600000	4500000	4800000	4300000	8500000
P12382	ATP-dependent 6-phosphofructokinase, liver type OS=Mus musculus OX=10090 GN=Pfkl PE=1 SV=4		930000		3300000	2600000	1300000	1400000	1200000	4400000
Q62446	Peptidyl-prolyl cis-trans isomerase FKBP3 OS=Mus musculus OX=10090 GN=Fkbp3 PE=1 SV=2	2500000	4700000	1400000	5700000	5300000	8300000	6200000	1800000	9300000
P08122	Collagen alpha-2(IV) chain OS=Mus musculus OX=10090 GN=Col4a2 PE=1 SV=4	400000	9000000	6500000	12000000	12000000	3300000	4200000	1700000	4800000
Q9D826	Peroxisomal sarcosine oxidase OS=Mus musculus OX=10090 GN=Pipox PE=1 SV=1	11000000	14000000	2600000	5100000	4900000	550000	7100000	4600000	6700000
Q9ESB3	Histidine-rich glycoprotein OS=Mus musculus OX=10090 GN=Hrg PE=1 SV=2	4200000	5200000	65000000	6300000	6400000	4500000	3700000	1700000	3800000
Q9CR16	Peptidyl-prolyl cis-trans isomerase D OS=Mus musculus OX=10090 GN=Ppid PE=1 SV=3	1300000	1100000	2600000	6500000	1700000	3000000	3400000	1000000	2200000
Q8BG51	Mitochondrial Rho GTPase 1 OS=Mus musculus OX=10090 GN=Rhot1 PE=1 SV=1	1000000	1400000	910000	2400000	2100000	1700000	930000	1900000	2000000
Q62159	Rho-related GTP-binding protein RhoC OS=Mus musculus OX=10090 GN=Rhoc PE=1 SV=2	3700000	5300000	2300000	7200000	12000000	7200000	6500000	4400000	8200000
Q924Y0	Gamma-butyrobetaine dioxygenase OS=Mus musculus OX=10090 GN=Bbox1 PE=1 SV=1	5900000	4300000	2000000	7600000	4500000	8300000	1600000	2600000	3700000
Q99JF8	PC4 and SFRS1-interacting protein OS=Mus musculus OX=10090 GN=Psip1 PE=1 SV=1	280000	680000	440000	1100000	1100000	1200000	680000	390000	1000000
Q99JI4	26S proteasome non-ATPase regulatory subunit 6 OS=Mus musculus OX=10090 GN=Psmd6 PE=1 SV=1	4500000	3800000	4500000	5100000	990000	2500000	2600000	2300000	4800000
Q9DBH5	Vesicular integral-membrane protein VIP36 OS=Mus musculus OX=10090 GN=Lman2 PE=1 SV=2	2100000	3300000	2500000	10000000	11000000	7500000	5000000	9700000	24000000
P52479	Ubiquitin carboxyl-terminal hydrolase 10 OS=Mus musculus OX=10090 GN=Usp10 PE=1 SV=3	4300000	2700000	3600000	3400000	4200000	5500000	3000000	1200000	4800000
Q8K182	Complement component C8 alpha chain OS=Mus musculus OX=10090 GN=C8a PE=1 SV=1				5700000	4300000	430000	4900000	840000	5500000
Q3TWW8	Serine/arginine-rich splicing factor 6 OS=Mus musculus OX=10090 GN=Srsf6 PE=1 SV=1	2500000	2900000	1600000	3200000	2900000	2900000	2800000	2200000	4800000
Q8VCH8	UBX domain-containing protein 4 OS=Mus musculus OX=10090 GN=Ubxn4 PE=1 SV=1	2400000	6700000	4700000	4900000	4300000	1600000	3900000	1500000	6400000
P56655	Cytochrome P450 2C38 OS=Mus musculus OX=10090 GN=Cyp2c38 PE=2 SV=2	200000	7500000	1700000	27000000	6100000	10000000	16000000	6700000	34000000
Q6PA06	Atlastin-2 OS=Mus musculus OX=10090 GN=Atl2 PE=1 SV=1	2400000	3000000	5300000	7300000	2400000	2300000	2700000	1600000	3600000
Q9JLI8	Squamous cell carcinoma antigen recognized by T-cells 3 OS=Mus musculus OX=10090 GN=Sart3 PE=1 SV=1	560000	1000000	2300000	4000000	2900000	810000	1900000	1900000	2000000
Q5F2E7	Nuclear fragile X mental retardation-interacting protein 2 OS=Mus musculus OX=10090 GN=Nufip2 PE=1 SV=1	330000	560000	720000	1400000	1400000	1200000	1600000	920000	620000
P47758	Signal recognition particle receptor subunit beta OS=Mus musculus OX=10090 GN=Srprb PE=1 SV=1	2300000	5700000	4800000	5200000	3400000	4600000	5900000	4100000	3600000
P35278	Ras-related protein Rab-5C OS=Mus musculus OX=10090 GN=Rab5c PE=1 SV=2	3500000	3900000	730000	9400000	7200000	2700000	6500000	1200000	2900000
E9QAT4	Protein transport protein Sec16A OS=Mus musculus OX=10090 GN=Sec16a PE=1 SV=1	1500000	2800000	2500000	2400000	560000	1500000	1400000	1600000	670000
Q9CQV8	14-3-3 protein beta/alpha OS=Mus musculus OX=10090 GN=Ywhab PE=1 SV=3	3700000	1400000	3900000	5700000	1600000	1100000		1200000
Q3UV17	Keratin, type II cytoskeletal 2 oral OS=Mus musculus OX=10090 GN=Krt76 PE=1 SV=1		7600000	930000	45000000					13000000
Q571I9	Aldehyde dehydrogenase family 16 member A1 OS=Mus musculus OX=10090 GN=Aldh16a1 PE=1 SV=2	3100000	2100000	2200000	5300000	5300000	3700000	2700000	1700000	2500000
Q9DBW0	Cytochrome P450 4V2 OS=Mus musculus OX=10090 GN=Cyp4v2 PE=1 SV=1	5100000	7000000	5200000	12000000	8600000	6700000	6800000	3200000	11000000
O08715	A-kinase anchor protein 1, mitochondrial OS=Mus musculus OX=10090 GN=Akap1 PE=1 SV=4	950000	4900000	1200000	2800000	2500000	1000000	1500000	920000	2600000
Q9WV02	RNA-binding motif protein, X chromosome OS=Mus musculus OX=10090 GN=Rbmx PE=1 SV=1	5800000	15000000	2500000	2700000	13000000	14000000	5200000	8100000	27000000
P67984	60S ribosomal protein L22 OS=Mus musculus OX=10090 GN=Rpl22 PE=1 SV=2	27000000	70000000	51000000	140000000	240000000	87000000	44000000	13000000	160000000
Q9CZR8	Elongation factor Ts, mitochondrial OS=Mus musculus OX=10090 GN=Tsfm PE=1 SV=1	1800000	3400000	2500000	1900000	1400000	2900000	1500000	430000	2100000
Q9D6M3	Mitochondrial glutamate carrier 1 OS=Mus musculus OX=10090 GN=Slc25a22 PE=1 SV=1	770000	18000000	870000	7500000	11000000	150000	6800000	2300000	5700000
Q9CXF0	Kynureninase OS=Mus musculus OX=10090 GN=Kynu PE=1 SV=3	4800000	3800000	3100000	9900000	6800000	11000000	13000000	4700000	9100000
Q99L13	3-hydroxyisobutyrate dehydrogenase, mitochondrial OS=Mus musculus OX=10090 GN=Hibadh PE=1 SV=1	6300000	4700000	5200000	7500000	8800000	4100000	2400000	1900000	3500000
P32233	Developmentally-regulated GTP-binding protein 1 OS=Mus musculus OX=10090 GN=Drg1 PE=1 SV=1	380000	960000	700000	2500000	1800000	2100000	1100000	520000	2000000
P12367	cAMP-dependent protein kinase type II-alpha regulatory subunit OS=Mus musculus OX=10090 GN=Prkar2a PE=1 SV=2	4700000	1200000	2400000	7600000	5600000	8400000	5200000	4300000	4300000
Q8C7E7	Starch-binding domain-containing protein 1 OS=Mus musculus OX=10090 GN=Stbd1 PE=1 SV=1	2500000	2100000	3500000	6700000	5700000	2300000	730000		1800000
Q8CHQ9	N-acetyltransferase family 8 member 2 OS=Mus musculus OX=10090 GN=Nat8f2 PE=1 SV=1	970000	6400000	11000000	24000000	11000000	4200000	9700000	1300000	12000000
P61027	Ras-related protein Rab-10 OS=Mus musculus OX=10090 GN=Rab10 PE=1 SV=1	880000	1400000	1000000	7700000	2600000	2200000	3000000	3200000	8900000
P19253	60S ribosomal protein L13a OS=Mus musculus OX=10090 GN=Rpl13a PE=1 SV=4	24000000	44000000	97000000	36000000	1700000	26000000	98000000	55000000	15000000
Q9Z1T1	AP-3 complex subunit beta-1 OS=Mus musculus OX=10090 GN=Ap3b1 PE=1 SV=2	1100000	2500000	940000	2000000	1700000	2400000	2500000	830000	4200000
Q7TMF3	NADH dehydrogenase [ubiquinone] 1 alpha subcomplex subunit 12 OS=Mus musculus OX=10090 GN=Ndufa12 PE=1 SV=2	2400000	2700000	4500000	3900000	5500000	3100000	2200000	1700000	4000000
Q9CZX8	40S ribosomal protein S19 OS=Mus musculus OX=10090 GN=Rps19 PE=1 SV=3	8800000	2500000	11000000	17000000		16000000	4100000	7600000	9100000
Q8R1S9	Sodium-coupled neutral amino acid transporter 4 OS=Mus musculus OX=10090 GN=Slc38a4 PE=1 SV=1	690000	980000	120000	2300000	2400000	1400000	5700000	930000	2700000
Q91VT4	Carbonyl reductase family member 4 OS=Mus musculus OX=10090 GN=Cbr4 PE=1 SV=2		4300000	2400000	6800000	6700000	3800000	710000	480000	2800000
P23475	X-ray repair cross-complementing protein 6 OS=Mus musculus OX=10090 GN=Xrcc6 PE=1 SV=5	530000	1600000	1400000	1100000	1100000	960000	410000	440000	560000
P62996	Transformer-2 protein homolog beta OS=Mus musculus OX=10090 GN=Tra2b PE=1 SV=1	820000	4100000	870000	3800000	11000000	3300000	2100000	6300000	13000000
Q02013	Aquaporin-1 OS=Mus musculus OX=10090 GN=Aqp1 PE=1 SV=3	3100000	18000000	4900000	14000000	28000000	2600000	10000000	3500000	20000000
P19783	Cytochrome c oxidase subunit 4 isoform 1, mitochondrial OS=Mus musculus OX=10090 GN=Cox4i1 PE=1 SV=2	13000000	3000000	9200000	7000000	10000000	2900000	8600000	7700000	10000000
P50427	Steryl-sulfatase OS=Mus musculus OX=10090 GN=Sts PE=1 SV=1	660000	3200000	4100000	4300000	4500000	3700000	730000	350000	2200000
P35585	AP-1 complex subunit mu-1 OS=Mus musculus OX=10090 GN=Ap1m1 PE=1 SV=3	630000	1800000	1600000	4700000	6800000	1800000	4300000	3900000	7200000
Q9D554	Splicing factor 3A subunit 3 OS=Mus musculus OX=10090 GN=Sf3a3 PE=1 SV=2	1300000	1100000	1300000	1900000	1200000	3700000	440000	750000
P01837	Immunoglobulin kappa constant OS=Mus musculus OX=10090 GN=Igkc PE=1 SV=2	17000000	14000000	6500000	19000000	36000000	7800000	15000000	8900000	12000000
P13020	Gelsolin OS=Mus musculus OX=10090 GN=Gsn PE=1 SV=3	860000	780000	670000	2500000	2600000	1000000	1900000	1300000	2500000
Q5SUF2	Luc7-like protein 3 OS=Mus musculus OX=10090 GN=Luc7l3 PE=1 SV=1	1500000	1700000	2500000	4700000	2700000	1900000	2900000	2600000	2500000
Q64378	Peptidyl-prolyl cis-trans isomerase FKBP5 OS=Mus musculus OX=10090 GN=Fkbp5 PE=1 SV=1	5700000	6400000	3600000	6300000	4600000	5800000	3000000	3600000	4400000
Q64012	RNA-binding protein Raly OS=Mus musculus OX=10090 GN=Raly PE=1 SV=3	3100000	4600000	1600000	4200000	4900000	3300000	3300000	1400000	4700000
Q91YR7	Pre-mRNA-processing factor 6 OS=Mus musculus OX=10090 GN=Prpf6 PE=1 SV=1	540000	540000	1200000	1900000	1600000	720000	1100000	390000	1700000
P46978	Dolichyl-diphosphooligosaccharide--protein glycosyltransferase subunit STT3A OS=Mus musculus OX=10090 GN=Stt3a PE=1 SV=1	1600000	4900000	1400000	17000000	3100000	10000000	4100000	5800000	9300000
P27786	Steroid 17-alpha-hydroxylase/17,20 lyase OS=Mus musculus OX=10090 GN=Cyp17a1 PE=1 SV=1			700000				6500000	2200000	9200000
Q9EP75	Leukotriene-B4 omega-hydroxylase 3 OS=Mus musculus OX=10090 GN=Cyp4f14 PE=1 SV=1	3000000	5400000	4100000	8400000	9500000	2900000	9600000	2500000	7100000
Q03311	Cholinesterase OS=Mus musculus OX=10090 GN=Bche PE=1 SV=2	1700000	450000	1100000	4800000	5000000	3900000	3500000	850000	5100000
P58021	Transmembrane 9 superfamily member 2 OS=Mus musculus OX=10090 GN=Tm9sf2 PE=1 SV=1	880000	2300000	3400000	8900000	3700000	1300000	6100000	2100000	4700000
Q5I2A0	Serine protease inhibitor A3G OS=Mus musculus OX=10090 GN=Serpina3g PE=1 SV=2
P29621	Serine protease inhibitor A3C OS=Mus musculus OX=10090 GN=Serpina3c PE=2 SV=1
P01897	H-2 class I histocompatibility antigen, L-D alpha chain OS=Mus musculus OX=10090 GN=H2-L PE=1 SV=2		2300000		7800000	4900000	2600000	2200000	1700000	5700000
P70404	Isocitrate dehydrogenase [NAD] subunit gamma 1, mitochondrial OS=Mus musculus OX=10090 GN=Idh3g PE=1 SV=1		5600000	3900000	1100000	9700000	7300000		3600000	780000
E9QAM5	Helicase with zinc finger domain 2 OS=Mus musculus OX=10090 GN=Helz2 PE=1 SV=1	640000	1000000	1100000	1700000	1200000	1200000	640000	640000	2000000
Q6PGL7	WASH complex subunit 2 OS=Mus musculus OX=10090 GN=Washc2 PE=1 SV=1	310000	620000	1700000	1200000	1700000	1700000	800000	1800000	1100000
Q9D0M1	Phosphoribosyl pyrophosphate synthase-associated protein 1 OS=Mus musculus OX=10090 GN=Prpsap1 PE=1 SV=1	1800000	3000000	1000000	3400000	3700000	2200000	3800000	3100000	3100000
O08810	116 kDa U5 small nuclear ribonucleoprotein component OS=Mus musculus OX=10090 GN=Eftud2 PE=1 SV=1	630000	960000	2100000	2900000	1300000	1500000	2000000	1300000	2300000
Q8C165	N-fatty-acyl-amino acid synthase/hydrolase PM20D1 OS=Mus musculus OX=10090 GN=Pm20d1 PE=1 SV=1	1900000	1900000	1900000	9000000	2500000	4100000	6300000	7400000	10000000
Q9QXZ0	Microtubule-actin cross-linking factor 1 OS=Mus musculus OX=10090 GN=Macf1 PE=1 SV=2	200000	520000	370000	1000000	670000	460000	500000	350000	330000
Q9QXL2	Kinesin-like protein KIF21A OS=Mus musculus OX=10090 GN=Kif21a PE=1 SV=2	660000	600000	320000	820000	1600000	190000	640000	370000	490000
Q9R1P4	Proteasome subunit alpha type-1 OS=Mus musculus OX=10090 GN=Psma1 PE=1 SV=1	1100000	1900000	1100000	4600000		1800000	2600000	1300000	750000
Q8BVY0	Ribosomal L1 domain-containing protein 1 OS=Mus musculus OX=10090 GN=Rsl1d1 PE=1 SV=1	1500000	4900000	2400000	2000000	3800000	4500000	4500000	890000	2900000
Q80W54	CAAX prenyl protease 1 homolog OS=Mus musculus OX=10090 GN=Zmpste24 PE=1 SV=2	430000	1400000	2100000	3600000	1500000	1300000	1000000	760000	1800000
Q80X76	Serine protease inhibitor A3F OS=Mus musculus OX=10090 GN=Serpina3f PE=1 SV=3
Q8BGS1	Band 4.1-like protein 5 OS=Mus musculus OX=10090 GN=Epb41l5 PE=1 SV=1	730000	1800000	2100000	4200000	2000000	1700000	1900000	1200000	550000
Q01149	Collagen alpha-2(I) chain OS=Mus musculus OX=10090 GN=Col1a2 PE=1 SV=2	12000000	1600000	730000	41000000	3300000	16000000	4800000	1400000	7900000
Q00623	Apolipoprotein A-I OS=Mus musculus OX=10090 GN=Apoa1 PE=1 SV=2	7200000	11000000	11000000	7000000	4000000	9000000	1900000	4900000	7600000
O88533	Aromatic-L-amino-acid decarboxylase OS=Mus musculus OX=10090 GN=Ddc PE=1 SV=1	1800000	1400000	2000000	11000000	2200000	1400000	4700000	1700000	5200000
O08553	Dihydropyrimidinase-related protein 2 OS=Mus musculus OX=10090 GN=Dpysl2 PE=1 SV=2	620000	2000000	240000	4000000	2000000	310000	2000000	1700000	3000000
Q9CPR5	39S ribosomal protein L15, mitochondrial OS=Mus musculus OX=10090 GN=Mrpl15 PE=1 SV=1	930000	2100000	2700000	3300000	3500000	2200000	1500000	1300000	2500000
Q0P678	Zinc finger CCCH domain-containing protein 18 OS=Mus musculus OX=10090 GN=Zc3h18 PE=1 SV=1	490000	1100000	1300000	6900000	1700000	3700000	1200000	2300000	2700000
P97370	Sodium/potassium-transporting ATPase subunit beta-3 OS=Mus musculus OX=10090 GN=Atp1b3 PE=1 SV=1	930000	1900000	5200000	15000000	12000000	8700000	7400000	4600000	9300000
P52843	Bile salt sulfotransferase 1 OS=Mus musculus OX=10090 GN=Sult2a1 PE=1 SV=1	6800000	4700000	3400000	5900000	2000000	860000	8200000	3800000	6300000
Q99MI1	ELKS/Rab6-interacting/CAST family member 1 OS=Mus musculus OX=10090 GN=Erc1 PE=1 SV=1	420000	1600000	1700000	3600000	2700000	2300000	2300000	1600000	2700000
Q99KP6	Pre-mRNA-processing factor 19 OS=Mus musculus OX=10090 GN=Prpf19 PE=1 SV=1	5300000	5200000	3300000	4300000	5600000	3200000	1400000		1600000
O88587	Catechol O-methyltransferase OS=Mus musculus OX=10090 GN=Comt PE=1 SV=2	1800000	770000	4700000	12000000	4700000	2700000	4500000	1200000	9000000
P58735	Sulfate anion transporter 1 OS=Mus musculus OX=10090 GN=Slc26a1 PE=1 SV=1	1100000	1200000	3000000	10000000	3400000	640000	3600000	3100000	2400000
Q78ZA7	Nucleosome assembly protein 1-like 4 OS=Mus musculus OX=10090 GN=Nap1l4 PE=1 SV=1	880000	960000	1200000	2400000	3700000	1600000	1200000	900000	1800000
P52760	2-iminobutanoate/2-iminopropanoate deaminase OS=Mus musculus OX=10090 GN=Rida PE=1 SV=3	1700000	2200000	3000000	4200000	900000	2400000	2100000	1300000	3700000
P60766	Cell division control protein 42 homolog OS=Mus musculus OX=10090 GN=Cdc42 PE=1 SV=2	1400000	3400000	1400000	1500000	2100000	2300000	1900000	1400000	2500000
P11531	Dystrophin OS=Mus musculus OX=10090 GN=Dmd PE=1 SV=3	1000000	1300000	1100000	1200000	3200000	870000	590000	770000	2000000
P62281	40S ribosomal protein S11 OS=Mus musculus OX=10090 GN=Rps11 PE=1 SV=3	15000000	46000000	45000000	61000000	65000000	44000000	49000000	19000000	59000000
Q8BK48	Pyrethroid hydrolase Ces2e OS=Mus musculus OX=10090 GN=Ces2e PE=1 SV=1	950000	2600000	720000	3300000		240000	380000	390000	2300000
Q8BL97	Serine/arginine-rich splicing factor 7 OS=Mus musculus OX=10090 GN=Srsf7 PE=1 SV=1	11000000	8500000	7200000	6300000	7500000	15000000	18000000	2500000	12000000
Q9CQX2	Cytochrome b5 type B OS=Mus musculus OX=10090 GN=Cyb5b PE=1 SV=1	11000000	11000000	19000000	23000000	17000000	3000000	16000000	5900000	34000000
Q61035	Histidine--tRNA ligase, cytoplasmic OS=Mus musculus OX=10090 GN=Hars PE=1 SV=2	2200000	4000000	2000000	7400000	4600000	3100000	3600000	1800000	4900000
Q8R4U0	Stabilin-2 OS=Mus musculus OX=10090 GN=Stab2 PE=1 SV=1		1200000	380000	2700000	2300000	970000	390000	300000	610000
P04627	Serine/threonine-protein kinase A-Raf OS=Mus musculus OX=10090 GN=Araf PE=1 SV=2	370000	3300000	1100000	3200000	3000000	2500000	3100000	1400000	930000
P22892	AP-1 complex subunit gamma-1 OS=Mus musculus OX=10090 GN=Ap1g1 PE=1 SV=3	2100000	6800000	4300000	1600000	5200000	2100000	3900000	2600000	9100000
Q9DBR1	5'-3' exoribonuclease 2 OS=Mus musculus OX=10090 GN=Xrn2 PE=1 SV=1	480000	1100000	2100000	4100000	3900000	1800000	1400000	580000	1200000
Q9QYR7	Acyl-coenzyme A thioesterase 3 OS=Mus musculus OX=10090 GN=Acot3 PE=1 SV=1	1800000	2900000	1700000	2800000	2100000	2200000	2100000	1900000	1100000
O88329	Unconventional myosin-Ia OS=Mus musculus OX=10090 GN=Myo1a PE=2 SV=2	2100000	5100000	3500000	13000000	6900000	4900000	4800000	2000000	5900000
Q9D1M0	Protein SEC13 homolog OS=Mus musculus OX=10090 GN=Sec13 PE=1 SV=3	1900000	3600000	1100000	14000000	8700000	8400000	10000000	5000000	9600000
Q60649	Caseinolytic peptidase B protein homolog OS=Mus musculus OX=10090 GN=Clpb PE=1 SV=1	1500000	1900000	2900000	2500000	3600000	1500000	2700000	2600000	3200000
Q99PG2	Opioid growth factor receptor OS=Mus musculus OX=10090 GN=Ogfr PE=1 SV=1	130000	1400000	200000	190000	1000000	1100000	1400000	250000	1400000
Q5SSH7	Zinc finger ZZ-type and EF-hand domain-containing protein 1 OS=Mus musculus OX=10090 GN=Zzef1 PE=1 SV=2		260000	280000	890000	730000	290000	770000	480000	780000
P04117	Fatty acid-binding protein, adipocyte OS=Mus musculus OX=10090 GN=Fabp4 PE=1 SV=3	8800000	8700000	5300000	2500000	9100000	4000000	7100000	2200000	6100000
Q8VCX1	3-oxo-5-beta-steroid 4-dehydrogenase OS=Mus musculus OX=10090 GN=Akr1d1 PE=1 SV=1	69000000	930000	290000	120000000	1500000	730000	2500000	20000000	6400000
Q64487	Receptor-type tyrosine-protein phosphatase delta OS=Mus musculus OX=10090 GN=Ptprd PE=1 SV=3		650000		950000		1400000	1000000	470000	950000
Q91WC0	Actin-histidine N-methyltransferase OS=Mus musculus OX=10090 GN=Setd3 PE=1 SV=1	580000	930000	510000	2000000	670000	1100000	1100000	840000	670000
P97328	Ketohexokinase OS=Mus musculus OX=10090 GN=Khk PE=1 SV=1	6100000	6300000	3200000	5700000	1300000	6200000	4800000	3500000	6800000
P39061	Collagen alpha-1(XVIII) chain OS=Mus musculus OX=10090 GN=Col18a1 PE=1 SV=4	1600000	1300000	700000	21000000	500000	1200000	760000	680000	3500000
P84228	Histone H3.2 OS=Mus musculus OX=10090 GN=Hist1h3b PE=1 SV=2	170000000		210000000	790000000	930000000	260000000	690000000	11000000	730000000
P68433	Histone H3.1 OS=Mus musculus OX=10090 GN=Hist1h3a PE=1 SV=2	170000000		210000000	790000000	930000000	260000000	690000000	11000000	730000000
Q8C1B7	Septin-11 OS=Mus musculus OX=10090 GN=Sept11 PE=1 SV=4	970000	610000	1200000	1900000	2900000	2500000		1500000	3100000
P55258	Ras-related protein Rab-8A OS=Mus musculus OX=10090 GN=Rab8a PE=1 SV=2	1900000		750000	1800000	130000	150000	1900000	340000	4200000
P14428	H-2 class I histocompatibility antigen, K-Q alpha chain (Fragment) OS=Mus musculus OX=10090 GN=H2-K1 PE=1 SV=1
P03991	H-2 class I histocompatibility antigen, K-W28 alpha chain OS=Mus musculus OX=10090 GN=H2-K1 PE=1 SV=2
Q9CR61	NADH dehydrogenase [ubiquinone] 1 beta subcomplex subunit 7 OS=Mus musculus OX=10090 GN=Ndufb7 PE=1 SV=3	12000000	12000000	7800000	14000000	14000000	24000000			5500000
Q3UHX2	28 kDa heat- and acid-stable phosphoprotein OS=Mus musculus OX=10090 GN=Pdap1 PE=1 SV=1	440000	3700000	1500000	3400000	2000000	3900000		2500000	6200000
P26149	3 beta-hydroxysteroid dehydrogenase/Delta 5-->4-isomerase type 2 OS=Mus musculus OX=10090 GN=Hsd3b2 PE=1 SV=4	2900000	4100000	4800000	34000000	18000000	4000000	3700000	740000	2100000
P15208	Insulin receptor OS=Mus musculus OX=10090 GN=Insr PE=1 SV=2	590000	690000	410000	1500000	1200000	1500000	290000	690000	600000
O88685	26S proteasome regulatory subunit 6A OS=Mus musculus OX=10090 GN=Psmc3 PE=1 SV=2	3100000	2000000	5200000	4600000	1700000	1200000	1100000	1100000	1500000
Q505F5	Leucine-rich repeat-containing protein 47 OS=Mus musculus OX=10090 GN=Lrrc47 PE=1 SV=1	680000	800000	480000	2700000	2900000	2000000	1100000	650000	1700000
Q6NZF1	Zinc finger CCCH domain-containing protein 11A OS=Mus musculus OX=10090 GN=Zc3h11a PE=1 SV=1	860000	300000	220000	1300000	440000	290000	460000	380000	610000
Q9CXW4	60S ribosomal protein L11 OS=Mus musculus OX=10090 GN=Rpl11 PE=1 SV=4	16000000	47000000	7400000	49000000	50000000	38000000	37000000	12000000	75000000
Q920R0	Alsin OS=Mus musculus OX=10090 GN=Als2 PE=1 SV=3	400000	1100000	1200000	2300000	1500000	1100000	2100000	940000	1100000
Q9DBD0	Inhibitor of carbonic anhydrase OS=Mus musculus OX=10090 GN=Ica PE=1 SV=1	910000	2300000	2100000	1100000	4500000	3300000		700000	370000
O08709	Peroxiredoxin-6 OS=Mus musculus OX=10090 GN=Prdx6 PE=1 SV=3	3500000	2500000	6700000	7000000	7200000	4600000	2400000	1300000	3300000
Q9R099	Transducin beta-like protein 2 OS=Mus musculus OX=10090 GN=Tbl2 PE=1 SV=2	2100000	2900000	2200000	9900000	6700000	4600000	6200000	3800000	4600000
Q99JR5	Tubulointerstitial nephritis antigen-like OS=Mus musculus OX=10090 GN=Tinagl1 PE=1 SV=1	260000	1700000	1100000	4700000	3100000	2300000	550000	770000	630000
Q9CR62	Mitochondrial 2-oxoglutarate/malate carrier protein OS=Mus musculus OX=10090 GN=Slc25a11 PE=1 SV=3	4500000	1800000	4600000	12000000	2700000	3200000	6600000	2200000	1600000
Q9DBC0	Protein adenylyltransferase SelO, mitochondrial OS=Mus musculus OX=10090 GN=Selenoo PE=1 SV=4	510000	1400000	840000	2400000	1600000	3300000	1900000		2400000
Q9ESX5	H/ACA ribonucleoprotein complex subunit DKC1 OS=Mus musculus OX=10090 GN=Dkc1 PE=1 SV=4	400000	2100000		3800000	5100000	2300000	1200000	1300000	1900000
Q9WVA3	Mitotic checkpoint protein BUB3 OS=Mus musculus OX=10090 GN=Bub3 PE=1 SV=2	1800000	2900000	1100000	5000000	4500000	2300000	3300000	780000	5300000
P46061	Ran GTPase-activating protein 1 OS=Mus musculus OX=10090 GN=Rangap1 PE=1 SV=2	2200000	2300000	2300000	2100000	2300000	2100000		760000	1500000
Q8CI94	Glycogen phosphorylase, brain form OS=Mus musculus OX=10090 GN=Pygb PE=1 SV=3	25000000	720000	15000000	94000000	44000000	57000000	39000000	40000000	40000000
Q8C2Q3	RNA-binding protein 14 OS=Mus musculus OX=10090 GN=Rbm14 PE=1 SV=1	1300000	3000000	2300000	4100000	4900000	2500000	3000000	2100000	5000000
Q61510	E3 ubiquitin/ISG15 ligase TRIM25 OS=Mus musculus OX=10090 GN=Trim25 PE=1 SV=2	1100000	2000000	1400000	790000	2000000	1600000	3000000	2400000	1900000
P62082	40S ribosomal protein S7 OS=Mus musculus OX=10090 GN=Rps7 PE=2 SV=1	6500000	6400000	19000000	16000000	10000000	22000000	17000000	4400000	6800000
Q9CSN1	SNW domain-containing protein 1 OS=Mus musculus OX=10090 GN=Snw1 PE=1 SV=3	930000	2400000	2400000		2000000	1300000	2200000	1700000	2200000
Q62186	Translocon-associated protein subunit delta OS=Mus musculus OX=10090 GN=Ssr4 PE=1 SV=1	3700000	2200000	3900000	4000000	3600000	5700000	4100000	3300000	4900000
Q3TJZ6	Protein FAM98A OS=Mus musculus OX=10090 GN=Fam98a PE=1 SV=1	1600000	2700000	300000	3800000	3000000	3700000	3400000	2300000	6600000
O35691	Pinin OS=Mus musculus OX=10090 GN=Pnn PE=1 SV=4		1200000	390000	1700000	2500000	1200000	970000	1300000	2600000
Q9DCX8	Iodotyrosine deiodinase 1 OS=Mus musculus OX=10090 GN=Iyd PE=1 SV=1	2600000	4200000	2000000	6500000	4100000	3900000	6100000	2700000	7500000
P55302	Alpha-2-macroglobulin receptor-associated protein OS=Mus musculus OX=10090 GN=Lrpap1 PE=1 SV=1	610000	870000	760000	2000000	4800000	2800000	1900000	2600000	6900000
Q8VCT3	Aminopeptidase B OS=Mus musculus OX=10090 GN=Rnpep PE=1 SV=2	1200000	1300000	1800000	3200000	2400000	2600000	1800000	1400000	3100000
Q3V3R4	Integrin alpha-1 OS=Mus musculus OX=10090 GN=Itga1 PE=1 SV=2	990000	2600000	3200000	3100000	2600000	2100000	2600000	2100000	4500000
P31254	Ubiquitin-like modifier-activating enzyme 1 Y OS=Mus musculus OX=10090 GN=Uba1y PE=1 SV=2	1900000	1700000	1800000	9600000	4300000	4900000	2000000	1900000	3700000
Q60991	25-hydroxycholesterol 7-alpha-hydroxylase OS=Mus musculus OX=10090 GN=Cyp7b1 PE=1 SV=2	2200000	5200000	8700000	39000000	16000000	9000000			7400000
Q91XE8	Transmembrane protein 205 OS=Mus musculus OX=10090 GN=Tmem205 PE=1 SV=1	23000000	22000000	14000000	38000000	58000000	42000000	19000000	28000000	220000
Q9CYH2	Peroxiredoxin-like 2A OS=Mus musculus OX=10090 GN=Prxl2a PE=1 SV=2	1600000	2300000	2000000	1100000	810000	2000000	3100000	2000000	3000000
P02463	Collagen alpha-1(IV) chain OS=Mus musculus OX=10090 GN=Col4a1 PE=1 SV=4	530000	850000	4700000	11000000	5700000	1200000	1300000	540000	550000
Q01768	Nucleoside diphosphate kinase B OS=Mus musculus OX=10090 GN=Nme2 PE=1 SV=1	400000		1300000	2300000	740000	1800000	5400000
Q64511	DNA topoisomerase 2-beta OS=Mus musculus OX=10090 GN=Top2b PE=1 SV=2	1300000	3600000	1800000	2000000	2100000	4100000	2900000	1500000	2600000
Q9WV55	Vesicle-associated membrane protein-associated protein A OS=Mus musculus OX=10090 GN=Vapa PE=1 SV=2	220000		610000	3000000	670000	800000	1400000	1300000	1200000
Q99K30	Epidermal growth factor receptor kinase substrate 8-like protein 2 OS=Mus musculus OX=10090 GN=Eps8l2 PE=1 SV=1	880000	3800000	3500000	3300000	4000000	2200000	2300000	1300000	1700000
P62855	40S ribosomal protein S26 OS=Mus musculus OX=10090 GN=Rps26 PE=1 SV=3	28000000	85000000	53000000	240000000	130000000	61000000	120000000	56000000	79000000
Q9Z315	U4/U6.U5 tri-snRNP-associated protein 1 OS=Mus musculus OX=10090 GN=Sart1 PE=1 SV=1	590000	910000	820000	1300000	1300000	1300000	1300000	860000	2200000
P46467	Vacuolar protein sorting-associated protein 4B OS=Mus musculus OX=10090 GN=Vps4b PE=1 SV=2	570000	760000	1100000	3400000	2100000	2200000	2300000	1700000	2200000
Q99LI2	Chloride channel CLIC-like protein 1 OS=Mus musculus OX=10090 GN=Clcc1 PE=1 SV=1	260000	2400000	1900000	2600000	2500000	200000	3000000	830000	3300000
Q91VU6	DDB1- and CUL4-associated factor 11 OS=Mus musculus OX=10090 GN=Dcaf11 PE=1 SV=1	940000	670000	2200000	2600000	1300000	1500000	4200000	3700000	4300000
Q9CWJ9	Bifunctional purine biosynthesis protein PURH OS=Mus musculus OX=10090 GN=Atic PE=1 SV=2	2100000	1800000	1300000	1700000	2500000	2200000	1400000	500000	2700000
Q61543	Golgi apparatus protein 1 OS=Mus musculus OX=10090 GN=Glg1 PE=1 SV=1	93000	410000	310000	1600000	1800000	460000	500000	730000	680000
Q9DCY0	Glycine N-acyltransferase-like protein Keg1 OS=Mus musculus OX=10090 GN=Keg1 PE=1 SV=1	1800000	6200000	16000000	20000000	11000000	9600000	2700000	3900000	2000000
P70122	Ribosome maturation protein SBDS OS=Mus musculus OX=10090 GN=Sbds PE=1 SV=4	2000000	2700000	1800000	2700000	6900000	3200000	4200000	2500000	5800000
P51859	Hepatoma-derived growth factor OS=Mus musculus OX=10090 GN=Hdgf PE=1 SV=2	2600000	890000	590000	4900000	5800000	3600000	530000	1400000	1300000
Q7TMB8	Cytoplasmic FMR1-interacting protein 1 OS=Mus musculus OX=10090 GN=Cyfip1 PE=1 SV=1	1000000		410000	3500000	1300000	560000	1200000	510000	1700000
Q9R257	Heme-binding protein 1 OS=Mus musculus OX=10090 GN=Hebp1 PE=1 SV=2	8700000	5600000	12000000	2000000	6500000	5200000	2800000	1300000	520000
Q61490	CD166 antigen OS=Mus musculus OX=10090 GN=Alcam PE=1 SV=3	2600000	1400000	390000	6700000	5500000	6100000	2700000	2500000	3800000
Q9CZU6	Citrate synthase, mitochondrial OS=Mus musculus OX=10090 GN=Cs PE=1 SV=1	14000000	8500000	4000000	13000000	11000000	18000000	15000000	9000000	19000000
Q9WTX6	Cullin-1 OS=Mus musculus OX=10090 GN=Cul1 PE=1 SV=1	640000	1000000	910000	1100000	1200000	380000	1300000	500000	2300000
P84084	ADP-ribosylation factor 5 OS=Mus musculus OX=10090 GN=Arf5 PE=1 SV=2	1400000	2600000		3800000	4700000	2200000	950000	2500000	3900000
Q8QZR1	Tyrosine aminotransferase OS=Mus musculus OX=10090 GN=Tat PE=1 SV=1	3900000	10000000	9900000	3100000	1200000	1700000	3600000	3900000	1700000
Q0GNC1	Inverted formin-2 OS=Mus musculus OX=10090 GN=Inf2 PE=1 SV=1	490000	1200000	1800000	3300000	2700000	750000	1600000	1200000	1900000
Q6NV83	U2 snRNP-associated SURP motif-containing protein OS=Mus musculus OX=10090 GN=U2surp PE=1 SV=3	270000	770000	640000	690000	1400000	1100000	190000	290000	1100000
Q64436	Potassium-transporting ATPase alpha chain 1 OS=Mus musculus OX=10090 GN=Atp4a PE=1 SV=3	3500000	8200000	4900000	13000000	13000000	5400000	15000000	2900000	7800000
Q9R0Q3	Transmembrane emp24 domain-containing protein 2 OS=Mus musculus OX=10090 GN=Tmed2 PE=1 SV=1	1900000	3200000	3000000	18000000	4700000	2300000	3200000	2300000	7900000
Q60575	Kinesin-like protein KIF1B OS=Mus musculus OX=10090 GN=Kif1b PE=1 SV=2	370000	840000		450000	150000	370000	160000	1000000	580000
Q9CQC6	Basic leucine zipper and W2 domain-containing protein 1 OS=Mus musculus OX=10090 GN=Bzw1 PE=1 SV=1	3800000	3600000	5800000	5200000	4400000	5600000	2500000	3500000	4100000
Q9DCX2	ATP synthase subunit d, mitochondrial OS=Mus musculus OX=10090 GN=Atp5pd PE=1 SV=3	4600000	2800000	8700000	5400000	2400000	3300000	2200000	1300000	570000
Q8BGY2	Eukaryotic translation initiation factor 5A-2 OS=Mus musculus OX=10090 GN=Eif5a2 PE=1 SV=3	9000000	13000000	15000000	3300000	3400000	18000000	21000000	150000	11000000
Q6A068	Cell division cycle 5-like protein OS=Mus musculus OX=10090 GN=Cdc5l PE=1 SV=2		1700000	580000	1800000	710000	1400000	1600000	870000	2300000
O89017	Legumain OS=Mus musculus OX=10090 GN=Lgmn PE=1 SV=1	1200000	1900000	4800000	14000000	8100000	7600000	3700000	3700000	5900000
P33175	Kinesin heavy chain isoform 5A OS=Mus musculus OX=10090 GN=Kif5a PE=1 SV=3	670000	2500000	1700000	3600000	2000000	1900000	3100000	970000	1300000
O88532	Zinc finger RNA-binding protein OS=Mus musculus OX=10090 GN=Zfr PE=1 SV=2	170000	790000	390000	1300000	300000	990000	1200000	900000	1200000
Q8BL66	Early endosome antigen 1 OS=Mus musculus OX=10090 GN=Eea1 PE=1 SV=2	590000	360000	340000	2300000	2200000	600000	400000	470000	590000
A2AKK5	Acyl-coenzyme A amino acid N-acyltransferase 1 OS=Mus musculus OX=10090 GN=Acnat1 PE=1 SV=1	390000	3300000	1300000	1700000	2500000	2300000	4400000	1800000	3500000
Q8CFI7	DNA-directed RNA polymerase II subunit RPB2 OS=Mus musculus OX=10090 GN=Polr2b PE=1 SV=2	580000	1300000	640000	1900000	2900000	1300000	1800000	550000	2100000
Q9Z2D6	Methyl-CpG-binding protein 2 OS=Mus musculus OX=10090 GN=Mecp2 PE=1 SV=1	350000	870000		780000	1500000	640000	370000	610000	2100000
P54775	26S proteasome regulatory subunit 6B OS=Mus musculus OX=10090 GN=Psmc4 PE=1 SV=2	1700000	2300000	1200000	970000	960000	1200000	590000	600000	1300000
Q3U9G9	Delta(14)-sterol reductase OS=Mus musculus OX=10090 GN=Lbr PE=1 SV=2	1500000	5600000	2900000	7300000	5300000	3400000	5600000	2500000	4400000
Q80SW1	S-adenosylhomocysteine hydrolase-like protein 1 OS=Mus musculus OX=10090 GN=Ahcyl1 PE=1 SV=1			920000	4000000	3900000	1800000	330000	270000	1900000
P54822	Adenylosuccinate lyase OS=Mus musculus OX=10090 GN=Adsl PE=1 SV=2	1300000	1700000	2200000	1700000	880000	390000	1800000	590000	950000
P23492	Purine nucleoside phosphorylase OS=Mus musculus OX=10090 GN=Pnp PE=1 SV=2	4400000	9100000	1600000	6300000	7500000	6500000	240000	9200000	8400000
P56656	Cytochrome P450 2C39 OS=Mus musculus OX=10090 GN=Cyp2c39 PE=1 SV=2	12000000	28000000	47000000	130000000	56000000	24000000	40000000	18000000	50000000
Q9JKV1	Proteasomal ubiquitin receptor ADRM1 OS=Mus musculus OX=10090 GN=Adrm1 PE=1 SV=2	1900000	2600000	3100000	9000000	3100000	2200000	2200000	3600000	2800000
Q64152	Transcription factor BTF3 OS=Mus musculus OX=10090 GN=Btf3 PE=1 SV=3	23000000	21000000	6400000	16000000	36000000	38000000	28000000	33000000	33000000
Q8BG32	26S proteasome non-ATPase regulatory subunit 11 OS=Mus musculus OX=10090 GN=Psmd11 PE=1 SV=3	2000000	2600000	3800000	2100000	2000000	860000	1100000	530000	1700000
Q8CGP7	Histone H2A type 1-K OS=Mus musculus OX=10090 GN=Hist1h2ak PE=1 SV=3	2000000	4400000	7700000	110000000	16000000		21000000	8100000	49000000
Q8CGP5	Histone H2A type 1-F OS=Mus musculus OX=10090 GN=Hist1h2af PE=1 SV=3	2000000	4400000	7700000	110000000	16000000		21000000	8100000	49000000
C0HKE4	Histone H2A type 1-E OS=Mus musculus OX=10090 GN=Hist1h2ae PE=1 SV=1	2000000	4400000	7700000	110000000	16000000		21000000	8100000	49000000
Q64523	Histone H2A type 2-C OS=Mus musculus OX=10090 GN=Hist2h2ac PE=1 SV=3	2000000	4400000	7700000	110000000	16000000		21000000	8100000	49000000
Q8CGP6	Histone H2A type 1-H OS=Mus musculus OX=10090 GN=Hist1h2ah PE=1 SV=3	2000000	4400000	7700000	110000000	16000000		21000000	8100000	49000000
Q8R1M2	Histone H2A.J OS=Mus musculus OX=10090 GN=H2afj PE=1 SV=1	2000000	4400000	7700000	110000000	16000000		21000000	8100000	49000000
Q8BFU2	Histone H2A type 3 OS=Mus musculus OX=10090 GN=Hist3h2a PE=1 SV=3	2000000	4400000	7700000	110000000	16000000		21000000	8100000	49000000
Q6GSS7	Histone H2A type 2-A OS=Mus musculus OX=10090 GN=Hist2h2aa1 PE=1 SV=3	2000000	4400000	7700000	110000000	16000000		21000000	8100000	49000000
Q9WU19	Hydroxyacid oxidase 1 OS=Mus musculus OX=10090 GN=Hao1 PE=1 SV=1	3800000	10000000	6600000	1900000	3200000	7500000	3500000	1600000	3600000
Q3THG9	Alanyl-tRNA editing protein Aarsd1 OS=Mus musculus OX=10090 GN=Aarsd1 PE=1 SV=2	2900000	3600000	4000000	4600000	4900000	4000000	4200000	2300000	4200000
P61620	Protein transport protein Sec61 subunit alpha isoform 1 OS=Mus musculus OX=10090 GN=Sec61a1 PE=1 SV=2	3600000	2400000	4500000	14000000	14000000	2500000	7300000	3100000	4600000
Q9ET30	Transmembrane 9 superfamily member 3 OS=Mus musculus OX=10090 GN=Tm9sf3 PE=1 SV=1	1000000	2500000	1500000	4300000	3300000	2700000	3100000	1300000	4400000
Q71KT5	Delta(14)-sterol reductase OS=Mus musculus OX=10090 GN=Tm7sf2 PE=1 SV=2	2800000	4700000	5100000	9100000	2100000	4000000	21000000	8400000	33000000
P61358	60S ribosomal protein L27 OS=Mus musculus OX=10090 GN=Rpl27 PE=1 SV=2	31000000	13000000	71000	41000000	65000000	24000000	75000000	11000000	100000000
Q91V04	Translocating chain-associated membrane protein 1 OS=Mus musculus OX=10090 GN=Tram1 PE=1 SV=3	250000	320000	270000	2400000	1500000	400000	3800000	540000	880000
P31649	Sodium- and chloride-dependent GABA transporter 2 OS=Mus musculus OX=10090 GN=Slc6a13 PE=1 SV=1	630000	2300000	540000	4700000	1900000	1200000	2100000	1100000	2900000
P60867	40S ribosomal protein S20 OS=Mus musculus OX=10090 GN=Rps20 PE=1 SV=1	13000000	50000000	2700000	45000000	32000000	13000000	46000000	4200000	23000000
Q9R1C7	Pre-mRNA-processing factor 40 homolog A OS=Mus musculus OX=10090 GN=Prpf40a PE=1 SV=1	1600000	580000	1900000	1500000	670000	2100000	850000	1200000	1100000
Q8K0L9	Zinc finger and BTB domain-containing protein 20 OS=Mus musculus OX=10090 GN=Zbtb20 PE=1 SV=1	1200000			1100000	980000	820000	1200000	1000000	3100000
Q8BXA1	Golgi integral membrane protein 4 OS=Mus musculus OX=10090 GN=Golim4 PE=1 SV=1		750000	260000	1600000	1100000	1100000	3100000	920000	1800000
P28656	Nucleosome assembly protein 1-like 1 OS=Mus musculus OX=10090 GN=Nap1l1 PE=1 SV=2	3200000	2300000	1200000	3800000	2700000	4200000	2900000	1800000	4400000
Q9CQR2	40S ribosomal protein S21 OS=Mus musculus OX=10090 GN=Rps21 PE=1 SV=1	1900000	720000	4700000	3200000	7700000	1300000	2600000	1000000	6800000
Q99KN9	Clathrin interactor 1 OS=Mus musculus OX=10090 GN=Clint1 PE=1 SV=2	1500000	490000	4100000	7400000	9800000	7000000	11000000	5900000	6900000
P02468	Laminin subunit gamma-1 OS=Mus musculus OX=10090 GN=Lamc1 PE=1 SV=2	560000	850000	540000	1800000	820000		60000	220000	640000
P61514	60S ribosomal protein L37a OS=Mus musculus OX=10090 GN=Rpl37a PE=1 SV=2	1600000	2600000	2300000	8600000	10000000	5600000	6900000	6400000	12000000
P17742	Peptidyl-prolyl cis-trans isomerase A OS=Mus musculus OX=10090 GN=Ppia PE=1 SV=2	1900000	5400000	10000000	6600000	7000000	4400000	4800000	2700000	5300000
Q9QYB1	Chloride intracellular channel protein 4 OS=Mus musculus OX=10090 GN=Clic4 PE=1 SV=3	1700000	1000000	930000	4400000	2100000	2200000	990000	390000	1700000
Q9JM62	Receptor expression-enhancing protein 6 OS=Mus musculus OX=10090 GN=Reep6 PE=1 SV=1	1800000	15000000	15000000	22000000	22000000	3900000	27000000	2700000	4800000
Q8BHG1	Nardilysin OS=Mus musculus OX=10090 GN=Nrdc PE=1 SV=1	270000	600000	400000	1500000	880000	1500000	1400000	750000	1300000
Q921T2	Torsin-1A-interacting protein 1 OS=Mus musculus OX=10090 GN=Tor1aip1 PE=1 SV=3	210000	1100000	340000	910000	1500000	720000	800000	910000	2800000
Q8BRF7	Sec1 family domain-containing protein 1 OS=Mus musculus OX=10090 GN=Scfd1 PE=1 SV=1	1100000	2100000	1800000	3200000	2200000	1500000	3600000	2500000	2900000
Q920L1	Acyl-CoA (8-3)-desaturase OS=Mus musculus OX=10090 GN=Fads1 PE=1 SV=1	1900000	3600000	1300000	8300000	3500000	3300000	3800000	560000	8200000
F6ZDS4	Nucleoprotein TPR OS=Mus musculus OX=10090 GN=Tpr PE=1 SV=1	880000		1200000	1500000	1400000	1100000
Q9Z329	Inositol 1,4,5-trisphosphate receptor type 2 OS=Mus musculus OX=10090 GN=Itpr2 PE=1 SV=4	170000	130000	380000	670000	460000	120000	250000	610000	1100000
Q8BM55	Transmembrane protein 214 OS=Mus musculus OX=10090 GN=Tmem214 PE=1 SV=1	1400000	4000000	3900000	6200000	8500000		4500000	2500000	4200000
Q9JLV5	Cullin-3 OS=Mus musculus OX=10090 GN=Cul3 PE=1 SV=1		1800000		1200000	2000000	2000000	2500000		1600000
P35282	Ras-related protein Rab-21 OS=Mus musculus OX=10090 GN=Rab21 PE=1 SV=4	1400000	2100000	990000	1900000	1600000	1200000	1900000	620000	2100000
Q8BMF4	Dihydrolipoyllysine-residue acetyltransferase component of pyruvate dehydrogenase complex, mitochondrial OS=Mus musculus OX=10090 GN=Dlat PE=1 SV=2	2800000	3000000	4700000	6900000	7100000	6700000	3800000	680000	970000
P21107	Tropomyosin alpha-3 chain OS=Mus musculus OX=10090 GN=Tpm3 PE=1 SV=3	4800000	11000000	5700000	18000000	13000000	12000000	12000000	5400000	8400000
Q920B9	FACT complex subunit SPT16 OS=Mus musculus OX=10090 GN=Supt16h PE=1 SV=2	790000	2400000	2300000	1500000	3700000	1700000	4400000	1700000	2200000
Q9D8T2	Gasdermin-D OS=Mus musculus OX=10090 GN=Gsdmdc1 PE=1 SV=1	1800000	2300000	960000	4900000	2100000	1300000	1700000	1200000	1500000
Q9JLJ4	Elongation of very long chain fatty acids protein 2 OS=Mus musculus OX=10090 GN=Elovl2 PE=1 SV=1		170000	3600000	8500000	2700000	3500000	4600000	900000	4800000
Q9R1P1	Proteasome subunit beta type-3 OS=Mus musculus OX=10090 GN=Psmb3 PE=1 SV=1	4000000	1600000	1100000	1700000	4500000	1500000	3300000	3600000	2200000
A2AS89	Agmatinase, mitochondrial OS=Mus musculus OX=10090 GN=Agmat PE=1 SV=1	17000000	11000000	10000000	27000000	23000000	33000000	17000000	7800000	21000000
Q9CWZ3	RNA-binding protein 8A OS=Mus musculus OX=10090 GN=Rbm8a PE=1 SV=4	1100000	1100000	5300000	2900000	9200000	5300000	5800000	5600000	15000000
Q99N96	39S ribosomal protein L1, mitochondrial OS=Mus musculus OX=10090 GN=Mrpl1 PE=1 SV=2	3500000	1700000	940000	1500000	3200000	1600000	2100000	1200000	1100000
Q64133	Amine oxidase [flavin-containing] A OS=Mus musculus OX=10090 GN=Maoa PE=1 SV=3	720000	19000000	1500000	17000000	13000000	1100000	3500000	13000000	61000000
P68510	14-3-3 protein eta OS=Mus musculus OX=10090 GN=Ywhah PE=1 SV=2	2000000		1900000	750000	3300000				1600000
Q7TNC4	Putative RNA-binding protein Luc7-like 2 OS=Mus musculus OX=10090 GN=Luc7l2 PE=1 SV=1	2100000	1900000	4000000	6300000	9000000	4000000	1100000	2300000	5900000
O88291	DBIRD complex subunit ZNF326 OS=Mus musculus OX=10090 GN=Znf326 PE=1 SV=1	200000	360000	810000	1200000	940000	540000	1600000	1900000	2100000
Q810A7	ATP-dependent RNA helicase DDX42 OS=Mus musculus OX=10090 GN=Ddx42 PE=1 SV=3	400000	320000	710000	850000	760000	1100000		520000	1300000
Q9DBR0	A-kinase anchor protein 8 OS=Mus musculus OX=10090 GN=Akap8 PE=1 SV=1	430000	790000	1100000	2200000	1000000	1800000	280000	530000	800000
Q6AW69	Cingulin-like protein 1 OS=Mus musculus OX=10090 GN=Cgnl1 PE=1 SV=2		980000	210000	1000000	720000	280000		560000	810000
Q61171	Peroxiredoxin-2 OS=Mus musculus OX=10090 GN=Prdx2 PE=1 SV=3	2200000	2100000	7200000	5900000	3600000	3200000	1900000	1600000	3300000
P17047	Lysosome-associated membrane glycoprotein 2 OS=Mus musculus OX=10090 GN=Lamp2 PE=1 SV=2	11000000	5800000	12000000	25000000	17000000	23000000	13000000	7600000	6600000
Q9JLT4	Thioredoxin reductase 2, mitochondrial OS=Mus musculus OX=10090 GN=Txnrd2 PE=1 SV=4	8900000	17000000	1600000	12000000	11000000	6800000	7000000	7100000	5800000
Q99J99	3-mercaptopyruvate sulfurtransferase OS=Mus musculus OX=10090 GN=Mpst PE=1 SV=4	1200000	2100000	7800000	8500000	4800000	3500000	3000000	1500000	3400000
Q6VN19	Ran-binding protein 10 OS=Mus musculus OX=10090 GN=Ranbp10 PE=1 SV=2	91000	570000	490000	1400000	1400000	1100000	420000	550000	1100000
Q6P1F6	Serine/threonine-protein phosphatase 2A 55 kDa regulatory subunit B alpha isoform OS=Mus musculus OX=10090 GN=Ppp2r2a PE=1 SV=1	1500000	3200000	1500000	2800000	1800000	1200000	970000	1400000	1900000
Q80WW9	DDRGK domain-containing protein 1 OS=Mus musculus OX=10090 GN=Ddrgk1 PE=1 SV=2	3300000	600000	2100000	10000000	3100000	300000	5200000	2600000	6900000
Q02819	Nucleobindin-1 OS=Mus musculus OX=10090 GN=Nucb1 PE=1 SV=2		18000000	210000	2700000	1800000	1600000	970000	530000	890000
P70195	Proteasome subunit beta type-7 OS=Mus musculus OX=10090 GN=Psmb7 PE=1 SV=1	4700000	3700000	4100000	4900000	7500000	3300000	3600000	2500000	7800000
Q9CQC7	NADH dehydrogenase [ubiquinone] 1 beta subcomplex subunit 4 OS=Mus musculus OX=10090 GN=Ndufb4 PE=1 SV=3	8000000	19000000	5800000	4700000	11000000	6000000	7900000	5100000	9900000
P70194	C-type lectin domain family 4 member F OS=Mus musculus OX=10090 GN=Clec4f PE=1 SV=1				7100000	2200000	770000	1200000	870000	2200000
P70168	Importin subunit beta-1 OS=Mus musculus OX=10090 GN=Kpnb1 PE=1 SV=2	690000	1300000	1500000	1800000	730000	1100000	840000	920000	810000
P21550	Beta-enolase OS=Mus musculus OX=10090 GN=Eno3 PE=1 SV=3	6200000	7200000	88000	7700000	9600000	5700000	2900000	3300000	5800000
Q00724	Retinol-binding protein 4 OS=Mus musculus OX=10090 GN=Rbp4 PE=1 SV=2	1300000	2200000	500000	1300000	2700000	2800000	1200000	950000	890000
Q9EST5	Acidic leucine-rich nuclear phosphoprotein 32 family member B OS=Mus musculus OX=10090 GN=Anp32b PE=1 SV=1	3000000	3600000		2700000	13000000	8400000	3500000	1000000	3500000
Q9JMA1	Ubiquitin carboxyl-terminal hydrolase 14 OS=Mus musculus OX=10090 GN=Usp14 PE=1 SV=3	1700000	3600000	2100000	3400000	6000000	4500000	14000000	9000000	7400000
Q9EQ06	Estradiol 17-beta-dehydrogenase 11 OS=Mus musculus OX=10090 GN=Hsd17b11 PE=1 SV=1	4100000	10000000	12000000	7100000	8300000	4100000	8400000	3200000	3200000
P47856	Glutamine--fructose-6-phosphate aminotransferase [isomerizing] 1 OS=Mus musculus OX=10090 GN=Gfpt1 PE=1 SV=3	430000	1400000	980000	2400000	700000	1600000	910000	1200000	1800000
Q8VHK9	ATP-dependent DNA/RNA helicase DHX36 OS=Mus musculus OX=10090 GN=Dhx36 PE=1 SV=2	910000	1000000		760000	1700000	1000000	900000	700000	450000
Q6P5F9	Exportin-1 OS=Mus musculus OX=10090 GN=Xpo1 PE=1 SV=1	1200000	2700000	1900000	1200000	3200000	3600000	2400000	2400000	940000
Q14C51	Pentatricopeptide repeat domain-containing protein 3, mitochondrial OS=Mus musculus OX=10090 GN=Ptcd3 PE=1 SV=2	3000000	4200000	7200000	4200000	4400000	4200000	4600000	2800000	1400000
P14246	Solute carrier family 2, facilitated glucose transporter member 2 OS=Mus musculus OX=10090 GN=Slc2a2 PE=1 SV=3	3800000	11000000	2700000	6100000	3100000	890000	5900000		1300000
O88908	Sterol O-acyltransferase 2 OS=Mus musculus OX=10090 GN=Soat2 PE=1 SV=2	3000000	860000	2300000	7900000	2500000	1500000	7400000	4800000	9800000
Q91YP2	Neurolysin, mitochondrial OS=Mus musculus OX=10090 GN=Nln PE=1 SV=1	2400000	2500000		1500000	4800000	2700000	3200000	1400000
Q8VBT9	Tether containing UBX domain for GLUT4 OS=Mus musculus OX=10090 GN=Aspscr1 PE=1 SV=1	1600000	1700000	3100000	2700000	1300000	2000000	2900000	1100000	2000000
Q8K4L3	Supervillin OS=Mus musculus OX=10090 GN=Svil PE=1 SV=1	220000	270000	150000	130000	540000	620000	130000	340000	270000
Q61733	28S ribosomal protein S31, mitochondrial OS=Mus musculus OX=10090 GN=Mrps31 PE=1 SV=1	1700000	2800000	2700000	3900000	2100000	3500000	850000	580000	3500000
Q8R5F7	Interferon-induced helicase C domain-containing protein 1 OS=Mus musculus OX=10090 GN=Ifih1 PE=1 SV=1	72000	180000	200000	1500000	680000	260000	790000	370000	660000
Q8C7H1	Methylmalonic aciduria type A homolog, mitochondrial OS=Mus musculus OX=10090 GN=Mmaa PE=1 SV=1	290000	1500000		2100000	1600000	1800000	2200000	860000	2100000
P50172	Corticosteroid 11-beta-dehydrogenase isozyme 1 OS=Mus musculus OX=10090 GN=Hsd11b1 PE=1 SV=3	16000000	10000000	12000000				21000000	13000000	22000000
Q8BK64	Activator of 90 kDa heat shock protein ATPase homolog 1 OS=Mus musculus OX=10090 GN=Ahsa1 PE=1 SV=2	2500000	2800000	2500000	5600000	4100000	4800000	5800000	4000000	1800000
O09106	Histone deacetylase 1 OS=Mus musculus OX=10090 GN=Hdac1 PE=1 SV=1	280000		600000	3200000	8500000	2800000	130000	1000000	3900000
Q8BWW4	La-related protein 4 OS=Mus musculus OX=10090 GN=Larp4 PE=1 SV=2	940000	2500000	2300000	4500000			760000	3400000	1900000
Q8R0N6	Hydroxyacid-oxoacid transhydrogenase, mitochondrial OS=Mus musculus OX=10090 GN=Adhfe1 PE=1 SV=2	2100000	1600000	1700000	2600000	1600000	2000000		810000	1300000
P10605	Cathepsin B OS=Mus musculus OX=10090 GN=Ctsb PE=1 SV=2	890000	1200000	1000000	7200000	1400000	1200000	380000		1000000
O35685	Nuclear migration protein nudC OS=Mus musculus OX=10090 GN=Nudc PE=1 SV=1	3500000	3200000	1100000	2500000		6300000	4600000	3000000	3300000
Q60692	Proteasome subunit beta type-6 OS=Mus musculus OX=10090 GN=Psmb6 PE=1 SV=3	13000000	16000000	6900000	13000000	7700000	9700000	14000000	6400000	20000000
Q3THS6	S-adenosylmethionine synthase isoform type-2 OS=Mus musculus OX=10090 GN=Mat2a PE=1 SV=2	1500000	2500000	1700000		1300000	3700000	1600000	1100000
Q9JJ28	Protein flightless-1 homolog OS=Mus musculus OX=10090 GN=Flii PE=1 SV=1	840000	3000000	1900000	1700000	2100000	1300000	2200000	740000	2200000
Q3V132	ADP/ATP translocase 4 OS=Mus musculus OX=10090 GN=Slc25a31 PE=1 SV=1
Q62093	Serine/arginine-rich splicing factor 2 OS=Mus musculus OX=10090 GN=Srsf2 PE=1 SV=4	3800000		2600000	9300000	12000000	9200000	7400000	6600000	18000000
Q61749	Translation initiation factor eIF-2B subunit delta OS=Mus musculus OX=10090 GN=Eif2b4 PE=1 SV=2	280000	1200000	1400000	1100000	1300000	540000	1500000		450000
Q9CQQ7	ATP synthase F(0) complex subunit B1, mitochondrial OS=Mus musculus OX=10090 GN=Atp5pb PE=1 SV=1	14000000	13000000	30000000	21000000	9000000	3300000	9400000	1700000	16000000
Q9CQH7	Transcription factor BTF3 homolog 4 OS=Mus musculus OX=10090 GN=Btf3l4 PE=1 SV=1	6500000	5800000	3200000	10000000	5300000	7800000	4800000	6200000	7900000
Q9EP71	Ankycorbin OS=Mus musculus OX=10090 GN=Rai14 PE=1 SV=1	1600000	930000	1100000	13000000	1300000	650000	720000	930000	16000000
Q60710	Deoxynucleoside triphosphate triphosphohydrolase SAMHD1 OS=Mus musculus OX=10090 GN=Samhd1 PE=1 SV=3	1900000	2900000	2800000	6100000	270000	3700000	3800000	3600000	3500000
Q8C0D5	Elongation factor-like GTPase 1 OS=Mus musculus OX=10090 GN=Efl1 PE=1 SV=1	500000	1000000	1000000	910000	2200000	480000	2000000	210000	850000
Q8VDP4	Cell cycle and apoptosis regulator protein 2 OS=Mus musculus OX=10090 GN=Ccar2 PE=1 SV=2	330000	520000	1600000	3500000	1800000	360000	1500000	1100000	1200000
P68037	Ubiquitin-conjugating enzyme E2 L3 OS=Mus musculus OX=10090 GN=Ube2l3 PE=1 SV=1		2100000	2700000	14000000	6600000	2500000	9500000	1700000	6300000
Q9DCJ5	NADH dehydrogenase [ubiquinone] 1 alpha subcomplex subunit 8 OS=Mus musculus OX=10090 GN=Ndufa8 PE=1 SV=3	5800000	2800000	720000	5500000	2900000	7300000	3700000	4400000	4700000
Q9D824	Pre-mRNA 3'-end-processing factor FIP1 OS=Mus musculus OX=10090 GN=Fip1l1 PE=1 SV=1	470000	1800000	210000		1200000	820000	500000	1200000	1200000
P10518	Delta-aminolevulinic acid dehydratase OS=Mus musculus OX=10090 GN=Alad PE=1 SV=1	2100000	3900000	1800000	3800000	5700000	2500000	2600000	1200000	890000
P35550	rRNA 2'-O-methyltransferase fibrillarin OS=Mus musculus OX=10090 GN=Fbl PE=1 SV=2	2200000	1100000	1300000	2600000	4600000	1800000	6900000	1900000	4900000
Q99J94	Solute carrier organic anion transporter family member 1A6 OS=Mus musculus OX=10090 GN=Slco1a6 PE=1 SV=1	110000	70000	1100000	870000	440000	70000	93000	230000	790000
Q8CIN4	Serine/threonine-protein kinase PAK 2 OS=Mus musculus OX=10090 GN=Pak2 PE=1 SV=1	680000	1300000	1000000	2300000	960000	980000	970000	1400000	1200000
P11438	Lysosome-associated membrane glycoprotein 1 OS=Mus musculus OX=10090 GN=Lamp1 PE=1 SV=2	4700000	4100000	2900000	11000000	5100000	9500000	3100000	1700000	5000000
Q8CC86	Nicotinate phosphoribosyltransferase OS=Mus musculus OX=10090 GN=Naprt PE=1 SV=1	4200000	4700000	1900000	4600000	3900000	7800000	5000000	1100000	3000000
Q5U458	DnaJ homolog subfamily C member 11 OS=Mus musculus OX=10090 GN=Dnajc11 PE=1 SV=2	460000	3600000	940000	3400000	2400000	1900000	2300000		5500000
F8VPU2	FERM, ARHGEF and pleckstrin domain-containing protein 1 OS=Mus musculus OX=10090 GN=Farp1 PE=1 SV=1	470000	1300000	1400000	1100000	1200000	730000	980000	470000	850000
Q9CYV5	Transmembrane protein 135 OS=Mus musculus OX=10090 GN=Tmem135 PE=2 SV=1	2400000	3100000	1100000	3500000	3100000	1700000	4600000	4200000	5400000
O09111	NADH dehydrogenase [ubiquinone] 1 beta subcomplex subunit 11, mitochondrial OS=Mus musculus OX=10090 GN=Ndufb11 PE=1 SV=2	4600000	3700000	8800000	8500000	7300000	3800000	670000	240000	1600000
Q922D4	Serine/threonine-protein phosphatase 6 regulatory subunit 3 OS=Mus musculus OX=10090 GN=Ppp6r3 PE=1 SV=1	1500000	990000	280000	2600000	1200000	2100000	1400000	2000000	340000
Q8R4N0	Citramalyl-CoA lyase, mitochondrial OS=Mus musculus OX=10090 GN=Clybl PE=1 SV=2	1400000	5700000	510000	6700000	2700000	1900000	2400000	180000	2400000
Q922E4	Ethanolamine-phosphate cytidylyltransferase OS=Mus musculus OX=10090 GN=Pcyt2 PE=1 SV=1	2700000	3300000		4400000	4100000	3400000	4400000	1700000	4700000
Q07076	Annexin A7 OS=Mus musculus OX=10090 GN=Anxa7 PE=1 SV=2	2600000	2200000	1000000	1100000	690000	1000000	630000	93000	570000
P62317	Small nuclear ribonucleoprotein Sm D2 OS=Mus musculus OX=10090 GN=Snrpd2 PE=1 SV=1	840000	1000000	650000	5700000	3900000	2000000	2900000	1700000	4400000
Q9D906	Ubiquitin-like modifier-activating enzyme ATG7 OS=Mus musculus OX=10090 GN=Atg7 PE=1 SV=1	1200000	1700000	3000000	3400000	1500000	1500000	1700000	260000	2200000
Q3UJD6	Ubiquitin carboxyl-terminal hydrolase 19 OS=Mus musculus OX=10090 GN=Usp19 PE=1 SV=1	200000	490000	290000	2600000	590000	170000	740000	780000	630000
P62835	Ras-related protein Rap-1A OS=Mus musculus OX=10090 GN=Rap1a PE=1 SV=1	6800000	1500000	1300000	9300000	8000000	1700000	3400000	3000000	5400000
Q76MZ3	Serine/threonine-protein phosphatase 2A 65 kDa regulatory subunit A alpha isoform OS=Mus musculus OX=10090 GN=Ppp2r1a PE=1 SV=3	7900000	4200000	3600000	5500000	5500000	6600000	2200000	6000000	3900000
P26516	26S proteasome non-ATPase regulatory subunit 7 OS=Mus musculus OX=10090 GN=Psmd7 PE=1 SV=2	10000000	13000000	8200000	6200000	12000000	5000000	8700000	6400000	5100000
Q3UMY5	Echinoderm microtubule-associated protein-like 4 OS=Mus musculus OX=10090 GN=Eml4 PE=1 SV=1	920000	2000000	1600000	2400000	2000000	1900000	1500000	1600000	3000000
Q9D773	39S ribosomal protein L2, mitochondrial OS=Mus musculus OX=10090 GN=Mrpl2 PE=1 SV=1	900000	1700000	2700000	3600000	660000	1600000	2500000	1300000	2700000
Q9D1R9	60S ribosomal protein L34 OS=Mus musculus OX=10090 GN=Rpl34 PE=1 SV=2	5900000	11000000	2700000	23000000	31000000	9800000	1600000	10000000	13000000
Q61767	NADPH-dependent 3-keto-steroid reductase Hsd3b4 OS=Mus musculus OX=10090 GN=Hsd3b4 PE=1 SV=3	1300000	2100000	4300000	29000000	29000000	1800000	1900000	670000	1500000
P47753	F-actin-capping protein subunit alpha-1 OS=Mus musculus OX=10090 GN=Capza1 PE=1 SV=4	1700000	1100000	420000	1000000	1600000	830000	2300000	1800000	3200000
Q8VE97	Serine/arginine-rich splicing factor 4 OS=Mus musculus OX=10090 GN=Srsf4 PE=2 SV=1	2200000	1000000	530000	9500000	5200000	4400000		6600000	4000000
C0HKD9	Microfibrillar-associated protein 1B OS=Mus musculus OX=10090 GN=Mfap1b PE=1 SV=1	350000	210000	420000	1700000	1700000	550000	780000	610000	1400000
P49945	Ferritin light chain 2 OS=Mus musculus OX=10090 GN=Ftl2 PE=3 SV=2	1000000	2300000	6100000	13000000	17000000	2600000			1400000
Q99KG3	RNA-binding protein 10 OS=Mus musculus OX=10090 GN=Rbm10 PE=1 SV=1	700000	1400000	590000	1200000	1900000	900000	1200000	1200000	890000
Q8BGC0	HIV Tat-specific factor 1 homolog OS=Mus musculus OX=10090 GN=Htatsf1 PE=1 SV=1	690000	540000	860000	2500000	1300000	950000	1200000	1000000	1900000
Q8CH25	SAFB-like transcription modulator OS=Mus musculus OX=10090 GN=Sltm PE=1 SV=1	930000	1100000	390000	2100000	1800000	4000000		420000	640000
Q8R1G2	Carboxymethylenebutenolidase homolog OS=Mus musculus OX=10090 GN=Cmbl PE=1 SV=1	4500000	5400000	2600000	9800000	2300000	3300000	6700000	2200000	5300000
O55071	Cytochrome P450 2B19 OS=Mus musculus OX=10090 GN=Cyp2b19 PE=2 SV=1	2300000	3900000	4900000	8200000			10000000	9600000	7600000
P62331	ADP-ribosylation factor 6 OS=Mus musculus OX=10090 GN=Arf6 PE=1 SV=2	2200000	2600000	3000000	8300000	3200000	1800000	3300000		3700000
Q8K2C7	Protein OS-9 OS=Mus musculus OX=10090 GN=Os9 PE=1 SV=2		230000	220000	1100000	320000	320000	540000	690000	900000
Q9QUR6	Prolyl endopeptidase OS=Mus musculus OX=10090 GN=Prep PE=1 SV=1	1900000	2400000	1700000	1600000	1600000	2100000			2000000
Q8BVG4	Dipeptidyl peptidase 9 OS=Mus musculus OX=10090 GN=Dpp9 PE=1 SV=2		150000		1100000	660000	910000	790000	680000	1700000
Q8CG76	Aflatoxin B1 aldehyde reductase member 2 OS=Mus musculus OX=10090 GN=Akr7a2 PE=1 SV=3	4100000	5000000	6400000	10000000	4100000	5200000	1800000	5000000	5100000
Q64337	Sequestosome-1 OS=Mus musculus OX=10090 GN=Sqstm1 PE=1 SV=1	910000	2400000	490000	2100000	3700000	210000	2100000	190000	2300000
Q9CZ44	NSFL1 cofactor p47 OS=Mus musculus OX=10090 GN=Nsfl1c PE=1 SV=1	1500000	1500000	960000	2100000	1900000	1600000	190000	510000	1800000
P97434	Myosin phosphatase Rho-interacting protein OS=Mus musculus OX=10090 GN=Mprip PE=1 SV=2	240000	110000	580000	1200000	1300000	470000	910000	380000	870000
Q9CRD0	OCIA domain-containing protein 1 OS=Mus musculus OX=10090 GN=Ociad1 PE=1 SV=1	4900000	2200000	700000	5300000	2500000	7000000	1500000	5000000	1300000
Q8VHX6	Filamin-C OS=Mus musculus OX=10090 GN=Flnc PE=1 SV=3		550000		3300000			3100000
O09061	Proteasome subunit beta type-1 OS=Mus musculus OX=10090 GN=Psmb1 PE=1 SV=1	4900000	9100000	5100000	8600000	4400000	4600000	7200000	2600000	5300000
Q921S7	39S ribosomal protein L37, mitochondrial OS=Mus musculus OX=10090 GN=Mrpl37 PE=1 SV=1	3000000	2600000	1100000	1700000	4300000	1400000	3500000	800000	6200000
P29699	Alpha-2-HS-glycoprotein OS=Mus musculus OX=10090 GN=Ahsg PE=1 SV=1	500000	1600000	2200000	12000000	4800000	2100000	1900000	3400000	3100000
Q69ZR2	E3 ubiquitin-protein ligase HECTD1 OS=Mus musculus OX=10090 GN=Hectd1 PE=1 SV=2		440000	280000	340000	990000	480000	640000	260000	1700000
Q9JKS5	Intracellular hyaluronan-binding protein 4 OS=Mus musculus OX=10090 GN=Habp4 PE=1 SV=2	200000	890000	1100000	3000000	2000000	640000	1100000	74000	2100000
P49586	Choline-phosphate cytidylyltransferase A OS=Mus musculus OX=10090 GN=Pcyt1a PE=1 SV=1	2500000	6400000	3200000	4300000	7400000	3900000	2800000	1900000	5200000
P56135	ATP synthase subunit f, mitochondrial OS=Mus musculus OX=10090 GN=Atp5mf PE=1 SV=3	30000000	1500000	1100000	2000000	8900000	2200000	4600000		14000000
Q3U3R4	Lipase maturation factor 1 OS=Mus musculus OX=10090 GN=Lmf1 PE=1 SV=1		1400000	270000	6700000	7500000	1800000	4500000	1100000	8300000
P62746	Rho-related GTP-binding protein RhoB OS=Mus musculus OX=10090 GN=Rhob PE=1 SV=1	4200000	8200000	2700000	14000000	13000000	8100000	10000000	3800000	15000000
Q9QYI4	DnaJ homolog subfamily B member 12 OS=Mus musculus OX=10090 GN=Dnajb12 PE=1 SV=2	750000	380000	1400000	7600000	700000	2400000	990000	640000	4100000
Q9D7N3	28S ribosomal protein S9, mitochondrial OS=Mus musculus OX=10090 GN=Mrps9 PE=1 SV=3	1500000	2400000	1700000	4000000	2100000	160000	2600000	940000	2100000
Q9CRD2	ER membrane protein complex subunit 2 OS=Mus musculus OX=10090 GN=Emc2 PE=1 SV=1	3700000	5700000	5400000	8900000	6900000	3300000	7000000	4800000	9300000
P62897	Cytochrome c, somatic OS=Mus musculus OX=10090 GN=Cycs PE=1 SV=2	2100000	3900000	710000	7200000	5600000	5600000	960000	630000	660000
P70288	Histone deacetylase 2 OS=Mus musculus OX=10090 GN=Hdac2 PE=1 SV=1	1200000	1600000	3000000	2300000	590000	2100000	1900000	2100000	1800000
Q9Z130	Heterogeneous nuclear ribonucleoprotein D-like OS=Mus musculus OX=10090 GN=Hnrnpdl PE=1 SV=1	1100000	2800000	1600000		1300000	2000000		1700000	2500000
Q9CZ30	Obg-like ATPase 1 OS=Mus musculus OX=10090 GN=Ola1 PE=1 SV=1	1200000		860000	8400000	4700000	2500000	3100000	1500000	6200000
Q8BU14	Translocation protein SEC62 OS=Mus musculus OX=10090 GN=Sec62 PE=1 SV=1			3800000	4000000	1600000	1800000	2600000	2500000	1500000
P47934	Carnitine O-acetyltransferase OS=Mus musculus OX=10090 GN=Crat PE=1 SV=3	1300000	6000000	2500000	2100000	2600000	1800000	1600000	1300000	2800000
Q9R190	Metastasis-associated protein MTA2 OS=Mus musculus OX=10090 GN=Mta2 PE=1 SV=1	490000	1600000	590000	3200000	1100000	1400000	2800000	1900000	2100000
Q8BH24	Transmembrane 9 superfamily member 4 OS=Mus musculus OX=10090 GN=Tm9sf4 PE=1 SV=1		430000	1700000	890000	1900000	980000	2300000	1200000	4600000
Q9Z1N5	Spliceosome RNA helicase Ddx39b OS=Mus musculus OX=10090 GN=Ddx39b PE=1 SV=1	4900000	4200000	3800000	2700000	4500000	4500000	3300000	2400000	4400000
Q9QXZ6	Solute carrier organic anion transporter family member 1A1 OS=Mus musculus OX=10090 GN=Slco1a1 PE=1 SV=1	600000	1800000		4200000	2900000	200000
Q8VCM8	Nicalin OS=Mus musculus OX=10090 GN=Ncln PE=1 SV=2	250000	1300000	570000	2600000	1200000	570000	1800000	570000	1400000
Q9CX86	Heterogeneous nuclear ribonucleoprotein A0 OS=Mus musculus OX=10090 GN=Hnrnpa0 PE=1 SV=1	7100000	7500000	12000000	7600000	18000000	16000000	6300000	610000	4400000
Q8K1M6	Dynamin-1-like protein OS=Mus musculus OX=10090 GN=Dnm1l PE=1 SV=2	550000	1700000	880000	3300000	1400000	1900000	1400000	300000	1300000
Q8K370	Acyl-CoA dehydrogenase family member 10 OS=Mus musculus OX=10090 GN=Acad10 PE=1 SV=1	1100000		1000000	2500000	1500000	480000	1100000	970000	870000
Q91WK2	Eukaryotic translation initiation factor 3 subunit H OS=Mus musculus OX=10090 GN=Eif3h PE=1 SV=1	2000000	2300000	1000000	4400000	2800000	1900000		3700000	3000000
Q6PDG5	SWI/SNF complex subunit SMARCC2 OS=Mus musculus OX=10090 GN=Smarcc2 PE=1 SV=2	320000	260000	230000	2300000	870000	1200000	660000	410000
P41105	60S ribosomal protein L28 OS=Mus musculus OX=10090 GN=Rpl28 PE=1 SV=2	20000000	56000000	19000000	250000000	68000000	41000000	52000000		150000000
P45591	Cofilin-2 OS=Mus musculus OX=10090 GN=Cfl2 PE=1 SV=1	4700000	1900000	3900000	12000000	3500000	5100000	3100000	4500000	3800000
Q61102	ATP-binding cassette sub-family B member 7, mitochondrial OS=Mus musculus OX=10090 GN=Abcb7 PE=1 SV=3	940000	8400000	750000	4300000	8800000	4100000	13000000	990000	9700000
E9Q3L2	Phosphatidylinositol 4-kinase alpha OS=Mus musculus OX=10090 GN=Pi4ka PE=1 SV=2	73000	2000000	640000		1600000	480000	990000	390000	1700000
Q6NZN0	RNA-binding protein 26 OS=Mus musculus OX=10090 GN=Rbm26 PE=1 SV=2	140000	490000	560000	740000	840000	410000	700000	550000	740000
Q8BVE3	V-type proton ATPase subunit H OS=Mus musculus OX=10090 GN=Atp6v1h PE=1 SV=1	1600000	1900000	1000000			1400000	1800000	940000	1600000
G5E8K5	Ankyrin-3 OS=Mus musculus OX=10090 GN=Ank3 PE=1 SV=1	1100000	2200000	1400000	2700000	3100000	1300000	1000000	1400000	1200000
Q570Y9	DEP domain-containing mTOR-interacting protein OS=Mus musculus OX=10090 GN=Deptor PE=1 SV=2	1800000	3300000	2000000	3300000	4000000	3200000	1200000		3500000
Q8K023	Aldo-keto reductase family 1 member C18 OS=Mus musculus OX=10090 GN=Akr1c18 PE=1 SV=2	79000000	20000000	840000	130000000	58000000	23000000	21000000	23000000	22000000
Q64471	Glutathione S-transferase theta-1 OS=Mus musculus OX=10090 GN=Gstt1 PE=1 SV=4	3700000	1600000	1000000	5100000	7300000	4100000	2800000	2600000	4700000
P97822	Acidic leucine-rich nuclear phosphoprotein 32 family member E OS=Mus musculus OX=10090 GN=Anp32e PE=1 SV=2	3400000	2800000	300000	3100000	3400000	3000000	2300000	1600000	2400000
E9Q5C9	Nucleolar and coiled-body phosphoprotein 1 OS=Mus musculus OX=10090 GN=Nolc1 PE=1 SV=1		2800000	1500000	3600000	1100000	1200000	1400000	24000	460000
P38060	Hydroxymethylglutaryl-CoA lyase, mitochondrial OS=Mus musculus OX=10090 GN=Hmgcl PE=1 SV=2	4000000	1700000	6300000	6600000	2700000	1100000	1700000	710000	1700000
P11103	Poly [ADP-ribose] polymerase 1 OS=Mus musculus OX=10090 GN=Parp1 PE=1 SV=3	1000000	1700000	810000	3000000	3000000	1700000	4200000	3700000	2700000
Q80W21	Glutathione S-transferase Mu 7 OS=Mus musculus OX=10090 GN=Gstm7 PE=1 SV=1
P50236	Bile salt sulfotransferase 2 OS=Mus musculus OX=10090 GN=Sult2a2 PE=2 SV=1	6800000	4700000	3400000	5900000	2000000	860000	7800000	3800000	5700000
P42567	Epidermal growth factor receptor substrate 15 OS=Mus musculus OX=10090 GN=Eps15 PE=1 SV=1	190000	340000			640000	600000	300000	150000	300000
P31001	Desmin OS=Mus musculus OX=10090 GN=Des PE=1 SV=3			520000	480000	1400000	390000	1000000	820000	720000
Q9CXN7	Phenazine biosynthesis-like domain-containing protein 2 OS=Mus musculus OX=10090 GN=Pbld2 PE=1 SV=1	1300000	1500000		2400000	1500000	1200000			900000
P46662	Merlin OS=Mus musculus OX=10090 GN=Nf2 PE=1 SV=2
Q9Z0R9	Acyl-CoA 6-desaturase OS=Mus musculus OX=10090 GN=Fads2 PE=1 SV=1	2700000	4100000	6300000	6500000	3600000	4300000	10000000	4200000	7500000
Q9QXY9	Peroxisomal biogenesis factor 3 OS=Mus musculus OX=10090 GN=Pex3 PE=1 SV=1	1700000	4300000	4600000	4900000	3200000	1400000	2400000	1300000	3200000
P47739	Aldehyde dehydrogenase, dimeric NADP-preferring OS=Mus musculus OX=10090 GN=Aldh3a1 PE=1 SV=2		5700000	1700000	7900000	6100000	2800000	8400000	1800000	7900000
P00920	Carbonic anhydrase 2 OS=Mus musculus OX=10090 GN=Ca2 PE=1 SV=4	3200000	3100000	3000000	4900000	3700000	2900000	860000	2000000	1900000
Q80WR5	UPF0688 protein C1orf174 homolog OS=Mus musculus OX=10090 PE=1 SV=1	200000	430000	820000	640000	640000	960000	1300000		960000
P31651	Sodium- and chloride-dependent betaine transporter OS=Mus musculus OX=10090 GN=Slc6a12 PE=2 SV=1	1500000	7000000	2700000	1300000	3900000	1300000	1600000	1900000	4400000
Q3TEA8	Heterochromatin protein 1-binding protein 3 OS=Mus musculus OX=10090 GN=Hp1bp3 PE=1 SV=1	1200000	2700000	3200000	2500000	3600000	2300000	2100000	5000000	2200000
Q6Q899	Probable ATP-dependent RNA helicase DDX58 OS=Mus musculus OX=10090 GN=Ddx58 PE=1 SV=2	1700000	2900000	4800000	4700000	3800000	3700000	3900000	2300000	5200000
O35071	Kinesin-like protein KIF1C OS=Mus musculus OX=10090 GN=Kif1c PE=1 SV=2								550000	750000
Q62448	Eukaryotic translation initiation factor 4 gamma 2 OS=Mus musculus OX=10090 GN=Eif4g2 PE=1 SV=2	590000	950000	1500000	1300000	1300000	780000	1100000	530000	700000
P26638	Serine--tRNA ligase, cytoplasmic OS=Mus musculus OX=10090 GN=Sars PE=1 SV=3	1200000	2000000	1300000	5800000	1900000	960000	2700000	1100000	2600000
Q3TCH7	Cullin-4A OS=Mus musculus OX=10090 GN=Cul4a PE=1 SV=1	1400000	2400000	3400000	1600000	490000	1400000	1300000	1500000	910000
P03921	NADH-ubiquinone oxidoreductase chain 5 OS=Mus musculus OX=10090 GN=Mtnd5 PE=1 SV=3	320000	470000	1300000	5200000	4500000	780000	410000	1500000	3600000
Q9ET54	Palladin OS=Mus musculus OX=10090 GN=Palld PE=1 SV=2	450000			3000000	980000	510000	3000000	710000	3600000
Q9R0Q6	Actin-related protein 2/3 complex subunit 1A OS=Mus musculus OX=10090 GN=Arpc1a PE=1 SV=1	1200000	5200000		2200000	4900000	1100000	2600000		4700000
Q6A0A2	La-related protein 4B OS=Mus musculus OX=10090 GN=Larp4b PE=1 SV=2	210000	1200000	1900000	3900000	2300000	1300000	1300000		2700000
Q64213	Splicing factor 1 OS=Mus musculus OX=10090 GN=Sf1 PE=1 SV=6	500000	1600000	1000000	1700000	1300000	1100000	2400000	180000	1400000
P10922	Histone H1.0 OS=Mus musculus OX=10090 GN=H1f0 PE=2 SV=4	760000	2500000	2000000	2500000	4800000	2600000	3000000	2300000	5000000
P50171	Estradiol 17-beta-dehydrogenase 8 OS=Mus musculus OX=10090 GN=Hsd17b8 PE=1 SV=2	8200000	1800000	6400000	4900000	2800000	1500000	1700000	3000000	2000000
Q8BH35	Complement component C8 beta chain OS=Mus musculus OX=10090 GN=C8b PE=1 SV=1	1000000	980000		3300000	910000	1400000	2600000	1200000	1000000
Q9QYC0	Alpha-adducin OS=Mus musculus OX=10090 GN=Add1 PE=1 SV=2	360000	540000	1100000	2500000	2500000	1900000	1900000	620000	1300000
P62267	40S ribosomal protein S23 OS=Mus musculus OX=10090 GN=Rps23 PE=1 SV=3	4000000	2200000		57000000	1200000	560000	3700000	2000000	11000000
Q8BYU6	Torsin-1A-interacting protein 2 OS=Mus musculus OX=10090 GN=Tor1aip2 PE=1 SV=1	540000	250000	2500000	5600000	3200000	2800000	1600000	1900000	2500000
P17183	Gamma-enolase OS=Mus musculus OX=10090 GN=Eno2 PE=1 SV=2	5500000	6200000	2900000	6500000	15000000	5700000	4400000	3900000	5700000
Q8K1R3	Polyribonucleotide nucleotidyltransferase 1, mitochondrial OS=Mus musculus OX=10090 GN=Pnpt1 PE=1 SV=1	1000000	1900000	680000	3200000	1100000	1100000	1100000		2200000
Q3U7R1	Extended synaptotagmin-1 OS=Mus musculus OX=10090 GN=Esyt1 PE=1 SV=2	350000	860000	1500000	2300000	1100000	320000	990000	600000	840000
Q9D8B4	NADH dehydrogenase [ubiquinone] 1 alpha subcomplex subunit 11 OS=Mus musculus OX=10090 GN=Ndufa11 PE=1 SV=2	2100000	4200000	8300000	8700000	13000000	4600000	11000000	1000000	8000000
Q9D883	Splicing factor U2AF 35 kDa subunit OS=Mus musculus OX=10090 GN=U2af1 PE=1 SV=4	240000	1000000		11000000	6400000		4100000	89000	1200000
Q9QYF1	Retinol dehydrogenase 11 OS=Mus musculus OX=10090 GN=Rdh11 PE=1 SV=2	2200000	5200000	3100000	2600000	8700000	3400000	13000000	9700000	8800000
Q925N0	Sideroflexin-5 OS=Mus musculus OX=10090 GN=Sfxn5 PE=1 SV=2		1500000	870000	3800000	2700000	560000	2700000	1100000	3300000
Q9Z2G6	Protein sel-1 homolog 1 OS=Mus musculus OX=10090 GN=Sel1l PE=1 SV=2	530000	1200000	420000	1000000	1800000	2400000	870000	1600000	560000
Q8K440	ATP-binding cassette sub-family A member 8-B OS=Mus musculus OX=10090 GN=Abca8b PE=1 SV=2		700000	550000	1100000	1000000	920000		330000	930000
Q8BU88	39S ribosomal protein L22, mitochondrial OS=Mus musculus OX=10090 GN=Mrpl22 PE=1 SV=1	900000	1100000	1400000	4000000	1100000	1000000	2000000	840000	1700000
Q9CYI4	Putative RNA-binding protein Luc7-like 1 OS=Mus musculus OX=10090 GN=Luc7l PE=1 SV=2	720000	660000	420000	2800000	1200000	1800000	200000	3000000	4400000
Q99LE6	ATP-binding cassette sub-family F member 2 OS=Mus musculus OX=10090 GN=Abcf2 PE=1 SV=1	95000	3500000	2700000	2300000	3900000	1600000	1900000	980000	2500000
Q8BXZ1	Protein disulfide-isomerase TMX3 OS=Mus musculus OX=10090 GN=Tmx3 PE=1 SV=2	750000	500000	320000	16000000	350000	510000	440000	370000	230000
Q3ULW8	Protein mono-ADP-ribosyltransferase PARP3 OS=Mus musculus OX=10090 GN=Parp3 PE=2 SV=1	1800000	1800000	3100000	1300000	5100000	940000	1100000	280000	2700000
P15532	Nucleoside diphosphate kinase A OS=Mus musculus OX=10090 GN=Nme1 PE=1 SV=1	140000
Q80X19	Collagen alpha-1(XIV) chain OS=Mus musculus OX=10090 GN=Col14a1 PE=1 SV=2	900000	2600000	3900000	600000	2200000	1600000	940000	990000	1400000
Q8K2Q9	Shootin-1 OS=Mus musculus OX=10090 GN=Shtn1 PE=1 SV=1		510000	810000	1000000	850000	1100000		620000	1800000
E9Q555	E3 ubiquitin-protein ligase RNF213 OS=Mus musculus OX=10090 GN=Rnf213 PE=1 SV=2					350000	71000	1200000	500000	1500000
Q9DB29	Isoamyl acetate-hydrolyzing esterase 1 homolog OS=Mus musculus OX=10090 GN=Iah1 PE=1 SV=1	5700000	6300000	1300000	15000000	11000000	8500000	10000000	4900000	9500000
P97461	40S ribosomal protein S5 OS=Mus musculus OX=10090 GN=Rps5 PE=1 SV=3	7300000	8200000	19000000	21000000	9800000	440000	18000000	4300000	23000000
Q9QXT0	Protein canopy homolog 2 OS=Mus musculus OX=10090 GN=Cnpy2 PE=1 SV=1	910000	2400000	640000	4200000	2500000		2000000	2400000	340000
Q9Z2Q5	39S ribosomal protein L40, mitochondrial OS=Mus musculus OX=10090 GN=Mrpl40 PE=1 SV=2	1300000	1600000	3300000	3000000	2300000	2300000		1200000	1800000
P28352	DNA-(apurinic or apyrimidinic site) lyase OS=Mus musculus OX=10090 GN=Apex1 PE=1 SV=2	1900000	1300000	1000000	3400000	3600000	2800000	1500000		1800000
O88736	3-keto-steroid reductase OS=Mus musculus OX=10090 GN=Hsd17b7 PE=1 SV=1	3400000	1200000	2600000	2600000	770000	4000000	7700000	1900000	2600000
Q75N73	Zinc transporter ZIP14 OS=Mus musculus OX=10090 GN=Slc39a14 PE=1 SV=1	2600000	3800000	13000000	11000000	8200000	5800000	18000000	8100000	8400000
Q61550	Double-strand-break repair protein rad21 homolog OS=Mus musculus OX=10090 GN=Rad21 PE=1 SV=3	200000		87000	950000	370000	660000	320000		970000
Q8R5M8	Cell adhesion molecule 1 OS=Mus musculus OX=10090 GN=Cadm1 PE=1 SV=2	2900000	1900000	360000	2700000	1500000	3700000	760000	1800000	700000
Q9R0U0	Serine/arginine-rich splicing factor 10 OS=Mus musculus OX=10090 GN=Srsf10 PE=1 SV=2	2000000	2100000	990000	2700000	5000000	2700000	3000000	2300000	3100000
O35841	Apoptosis inhibitor 5 OS=Mus musculus OX=10090 GN=Api5 PE=1 SV=2	1700000	2800000	2600000	4900000	1300000	1900000	3000000	1100000	2900000
P26350	Prothymosin alpha OS=Mus musculus OX=10090 GN=Ptma PE=1 SV=2		230000		630000	390000		330000	210000	460000
Q01339	Beta-2-glycoprotein 1 OS=Mus musculus OX=10090 GN=Apoh PE=1 SV=1	2000000	6500000	1600000	3900000	1700000	1000000	83000	420000	1600000
O70435	Proteasome subunit alpha type-3 OS=Mus musculus OX=10090 GN=Psma3 PE=1 SV=3	5100000	4600000	4000000	7300000	3900000	4200000	3300000	880000	1700000
P62301	40S ribosomal protein S13 OS=Mus musculus OX=10090 GN=Rps13 PE=1 SV=2	22000000	32000000	17000000	52000000	48000000	49000000	37000000	14000000	21000000
Q924Z4	Ceramide synthase 2 OS=Mus musculus OX=10090 GN=Cers2 PE=1 SV=1	5400000	16000000	8800000	19000000	6600000	9400000	5100000	3300000	11000000
Q8CAS9	Protein mono-ADP-ribosyltransferase PARP9 OS=Mus musculus OX=10090 GN=Parp9 PE=1 SV=2	300000	1800000		1500000	2700000	970000		3300000	1200000
Q9CXJ4	ATP-binding cassette sub-family B member 8, mitochondrial OS=Mus musculus OX=10090 GN=Abcb8 PE=1 SV=1	360000	1100000	2500000	2800000	1600000		1000000	870000	1400000
Q9CR51	V-type proton ATPase subunit G 1 OS=Mus musculus OX=10090 GN=Atp6v1g1 PE=1 SV=3	410000	1300000	970000	460000	1600000	1800000	560000	1200000	1700000
Q91VA6	Polymerase delta-interacting protein 2 OS=Mus musculus OX=10090 GN=Poldip2 PE=1 SV=1		1400000	1400000	7000000	4700000	9600000	2200000	2100000	10000000
Q99P30	Peroxisomal coenzyme A diphosphatase NUDT7 OS=Mus musculus OX=10090 GN=Nudt7 PE=1 SV=2	3700000	2300000	3200000	6800000	3000000	6800000	4700000	2400000	1100000
Q8CI11	Guanine nucleotide-binding protein-like 3 OS=Mus musculus OX=10090 GN=Gnl3 PE=1 SV=2	380000	360000	310000	530000	390000	600000	320000	220000	560000
Q9D710	Thioredoxin-related transmembrane protein 2 OS=Mus musculus OX=10090 GN=Tmx2 PE=1 SV=1	520000	850000	980000	4300000	1300000	860000	4000000		4100000
P61804	Dolichyl-diphosphooligosaccharide--protein glycosyltransferase subunit DAD1 OS=Mus musculus OX=10090 GN=Dad1 PE=1 SV=3		6300000	3100000	3500000	7000000	1800000	11000000	2500000	9200000
Q9DBJ1	Phosphoglycerate mutase 1 OS=Mus musculus OX=10090 GN=Pgam1 PE=1 SV=3	790000	860000	950000	2500000	320000	780000	490000		900000
P18581	Cationic amino acid transporter 2 OS=Mus musculus OX=10090 GN=Slc7a2 PE=1 SV=3	640000	530000	370000	1000000	1800000	430000	450000	230000	1500000
P33173	Kinesin-like protein KIF1A OS=Mus musculus OX=10090 GN=Kif1a PE=1 SV=2						63000		3000000
Q64467	Glyceraldehyde-3-phosphate dehydrogenase, testis-specific OS=Mus musculus OX=10090 GN=Gapdhs PE=1 SV=1	14000000	52000000	5100000		68000000	98000000	64000000	71000000	16000000
Q80U63	Mitofusin-2 OS=Mus musculus OX=10090 GN=Mfn2 PE=1 SV=3	850000	1300000	390000	1200000	770000	880000	1800000	1400000	730000
Q9DCF9	Translocon-associated protein subunit gamma OS=Mus musculus OX=10090 GN=Ssr3 PE=1 SV=1	8500000	16000000	1100000	7200000	36000000	16000000	26000000	10000000
Q62383	Transcription elongation factor SPT6 OS=Mus musculus OX=10090 GN=Supt6h PE=1 SV=2		280000	230000	1100000	560000	400000	500000	400000	660000
Q91XT4	Protein transport protein Sec16B OS=Mus musculus OX=10090 GN=Sec16b PE=1 SV=3	1100000		1000000	2600000	1200000	2000000	1800000	990000	2400000
Q6PE01	U5 small nuclear ribonucleoprotein 40 kDa protein OS=Mus musculus OX=10090 GN=Snrnp40 PE=1 SV=1	210000	150000		1500000	1200000	320000	560000	330000	830000
Q05816	Fatty acid-binding protein 5 OS=Mus musculus OX=10090 GN=Fabp5 PE=1 SV=3	1300000	1700000		4800000	2300000	3500000	6600000	3400000	12000000
Q91WR5	Aldo-keto reductase family 1 member C21 OS=Mus musculus OX=10090 GN=Akr1c21 PE=1 SV=2	22000000	20000000	840000	20000000	58000000	23000000	21000000	5100000	22000000
Q6P8X1	Sorting nexin-6 OS=Mus musculus OX=10090 GN=Snx6 PE=1 SV=2	1100000	1500000	1900000	2100000	2000000	1900000	1700000	1500000	1900000
A2ADY9	Protein DDI1 homolog 2 OS=Mus musculus OX=10090 GN=Ddi2 PE=1 SV=1	2600000	900000	1600000	1400000	1600000		1100000	250000
P14426	H-2 class I histocompatibility antigen, D-K alpha chain OS=Mus musculus OX=10090 GN=H2-D1 PE=1 SV=1				4200000	5000000		580000		6100000
P61255	60S ribosomal protein L26 OS=Mus musculus OX=10090 GN=Rpl26 PE=1 SV=1	30000000	37000000	27000000	43000000	78000000	66000000	57000000	29000000	58000000
P61750	ADP-ribosylation factor 4 OS=Mus musculus OX=10090 GN=Arf4 PE=1 SV=2	1100000		3100000		6800000		3300000	3100000
Q9CXZ1	NADH dehydrogenase [ubiquinone] iron-sulfur protein 4, mitochondrial OS=Mus musculus OX=10090 GN=Ndufs4 PE=1 SV=3	13000000	15000000	13000000	13000000	32000000	30000000	23000000	17000000	29000000
Q9Z2A7	Diacylglycerol O-acyltransferase 1 OS=Mus musculus OX=10090 GN=Dgat1 PE=1 SV=1	7600000	5100000	8700000	11000000	510000	1200000	2600000	9800000	15000000
Q9D6S7	Ribosome-recycling factor, mitochondrial OS=Mus musculus OX=10090 GN=Mrrf PE=1 SV=1	1100000	870000	1100000	3500000	2700000	2300000	2400000	920000	1600000
O08788	Dynactin subunit 1 OS=Mus musculus OX=10090 GN=Dctn1 PE=1 SV=3	700000	750000	770000	830000	1000000	1500000		1100000	960000
Q9DBR7	Protein phosphatase 1 regulatory subunit 12A OS=Mus musculus OX=10090 GN=Ppp1r12a PE=1 SV=2	510000	550000	590000	1000000	1600000	1200000	1000000	840000	1200000
P24668	Cation-dependent mannose-6-phosphate receptor OS=Mus musculus OX=10090 GN=M6pr PE=1 SV=1	470000	4600000	2700000	6100000	8600000	4700000	6600000	4100000	14000000
Q9CQS8	Protein transport protein Sec61 subunit beta OS=Mus musculus OX=10090 GN=Sec61b PE=1 SV=3	8700000	400000	39000000	43000000	19000000	30000000	2700000	16000000	59000000
Q64521	Glycerol-3-phosphate dehydrogenase, mitochondrial OS=Mus musculus OX=10090 GN=Gpd2 PE=1 SV=2	2400000	1500000	3100000	1900000	2200000	1400000	410000		1500000
P53808	Phosphatidylcholine transfer protein OS=Mus musculus OX=10090 GN=Pctp PE=1 SV=2	3800000	6500000	9900000	2400000	4600000	7100000	3800000	6100000	9900000
Q9ERS2	NADH dehydrogenase [ubiquinone] 1 alpha subcomplex subunit 13 OS=Mus musculus OX=10090 GN=Ndufa13 PE=1 SV=3	940000	4700000	4100000	4200000	5400000	2800000	3500000	2400000	2400000
Q80YR4	E3 ubiquitin-protein ligase ZNF598 OS=Mus musculus OX=10090 GN=Znf598 PE=1 SV=1	150000	210000	64000	590000	550000	330000	100000	220000	430000
Q61009	Scavenger receptor class B member 1 OS=Mus musculus OX=10090 GN=Scarb1 PE=1 SV=1	200000	1800000	940000	5700000	2500000	440000	1500000	670000	4200000
Q99LD4	COP9 signalosome complex subunit 1 OS=Mus musculus OX=10090 GN=Gps1 PE=1 SV=1	2000000	970000	1100000	720000	1600000	1900000	1600000	1600000	2200000
Q8K3K7	1-acyl-sn-glycerol-3-phosphate acyltransferase beta OS=Mus musculus OX=10090 GN=Agpat2 PE=1 SV=1	2000000	6800000	14000000	840000		4400000	9600000	2700000	3000000
Q5RKZ7	Molybdenum cofactor biosynthesis protein 1 OS=Mus musculus OX=10090 GN=Mocs1 PE=1 SV=2	1500000	2200000	4100000	2900000	2300000	2400000	1700000	990000	1400000
Q8K268	ATP-binding cassette sub-family F member 3 OS=Mus musculus OX=10090 GN=Abcf3 PE=1 SV=1	1400000	1200000	1500000		510000	1200000	1100000		230000
Q9WUK2	Eukaryotic translation initiation factor 4H OS=Mus musculus OX=10090 GN=Eif4h PE=1 SV=3	1500000	3300000	2200000	2000000	6200000	7000000	2900000	1600000	2500000
Q8CHP5	Partner of Y14 and mago OS=Mus musculus OX=10090 GN=Pym1 PE=1 SV=2	4600000	1200000	590000	570000	890000	3500000	880000	630000
Q60770	Syntaxin-binding protein 3 OS=Mus musculus OX=10090 GN=Stxbp3 PE=1 SV=1	1000000	2100000	940000	2600000	2800000	1800000	2500000	1100000	1800000
Q91VM9	Inorganic pyrophosphatase 2, mitochondrial OS=Mus musculus OX=10090 GN=Ppa2 PE=1 SV=1	6800000		5800000	5500000	790000	4100000	6800000	540000	5400000
Q61390	T-complex protein 1 subunit zeta-2 OS=Mus musculus OX=10090 GN=Cct6b PE=1 SV=4	3900000	7900000	5300000	6600000	13000000	2800000	16000000	5100000	19000000
Q62148	Retinal dehydrogenase 2 OS=Mus musculus OX=10090 GN=Aldh1a2 PE=1 SV=2	21000000	8600000	7900000	28000000	31000000	35000000	30000000	2900000	20000000
Q9CY64	Biliverdin reductase A OS=Mus musculus OX=10090 GN=Blvra PE=1 SV=1	1300000	3700000	980000	4200000	2200000	2900000	3100000	1300000	3700000
P46460	Vesicle-fusing ATPase OS=Mus musculus OX=10090 GN=Nsf PE=1 SV=2	1300000	2900000	440000	3500000	2600000	720000	820000		1500000
P11835	Integrin beta-2 OS=Mus musculus OX=10090 GN=Itgb2 PE=1 SV=2		1900000	560000		410000	300000	920000	900000	860000
Q60854	Serpin B6 OS=Mus musculus OX=10090 GN=Serpinb6 PE=1 SV=1	2000000	1200000	350000			1700000	1300000
Q9EQC1	3 beta-hydroxysteroid dehydrogenase type 7 OS=Mus musculus OX=10090 GN=Hsd3b7 PE=1 SV=1		3500000	860000	990000	2800000	3200000	1000000		1200000
P16294	Coagulation factor IX OS=Mus musculus OX=10090 GN=F9 PE=2 SV=3	140000	130000	430000	2200000	970000	420000	800000	450000	710000
P63028	Translationally-controlled tumor protein OS=Mus musculus OX=10090 GN=Tpt1 PE=1 SV=1	4400000	7200000	1800000	510000		5600000	2800000	1900000
P51885	Lumican OS=Mus musculus OX=10090 GN=Lum PE=1 SV=2	300000	240000	3600000	2800000	1900000	830000	350000	560000	340000
Q9CZW4	Long-chain-fatty-acid--CoA ligase 3 OS=Mus musculus OX=10090 GN=Acsl3 PE=1 SV=2	240000	1100000	1000000		1100000		860000	180000	1200000
Q3TLH4	Protein PRRC2C OS=Mus musculus OX=10090 GN=Prrc2c PE=1 SV=3	230000	580000	980000	1500000	270000	870000	980000	1400000	1800000
Q8BT60	Copine-3 OS=Mus musculus OX=10090 GN=Cpne3 PE=1 SV=2	610000	1900000	1000000	6100000	9600000	3500000	5400000	670000	5800000
Q8CCS6	Polyadenylate-binding protein 2 OS=Mus musculus OX=10090 GN=Pabpn1 PE=1 SV=3	4000000	260000	810000		740000	540000	3700000	2900000	1500000
P61967	AP-1 complex subunit sigma-1A OS=Mus musculus OX=10090 GN=Ap1s1 PE=1 SV=1	3100000	7400000		910000	7800000	3400000	4300000	2200000	8600000
Q8K4G5	Actin-binding LIM protein 1 OS=Mus musculus OX=10090 GN=Ablim1 PE=1 SV=1	580000	180000	590000	4300000	2800000		3200000	2000000	860000
Q8CHW4	Translation initiation factor eIF-2B subunit epsilon OS=Mus musculus OX=10090 GN=Eif2b5 PE=1 SV=1	1000000	770000		570000	1200000	1200000		1600000	840000
Q8BFZ9	Erlin-2 OS=Mus musculus OX=10090 GN=Erlin2 PE=1 SV=1	1100000	520000	1400000	1300000	2500000	1400000	2300000	390000	1500000
P00405	Cytochrome c oxidase subunit 2 OS=Mus musculus OX=10090 GN=Mtco2 PE=1 SV=1	950000	1700000	570000	14000000	1700000	8400000	1300000	570000	6900000
P01896	H-2 class I histocompatibility antigen, alpha chain (Fragment) OS=Mus musculus OX=10090 PE=2 SV=1				4100000	2100000	2600000	2000000	1700000	5600000
Q8CH18	Cell division cycle and apoptosis regulator protein 1 OS=Mus musculus OX=10090 GN=Ccar1 PE=1 SV=1	240000	760000	970000	1000000	2800000	1100000	1200000	1300000	1400000
Q99M28	RNA-binding protein with serine-rich domain 1 OS=Mus musculus OX=10090 GN=Rnps1 PE=1 SV=1	3100000	4700000	2700000	4100000	4300000	1000000	4800000	100000	5100000
Q9D7G0	Ribose-phosphate pyrophosphokinase 1 OS=Mus musculus OX=10090 GN=Prps1 PE=1 SV=4	1700000		1100000	2800000	730000	540000	750000	590000	2000000
Q80UM3	N-alpha-acetyltransferase 15, NatA auxiliary subunit OS=Mus musculus OX=10090 GN=Naa15 PE=1 SV=1		320000		1700000	880000	480000	1600000	1100000	2100000
Q07456	Protein AMBP OS=Mus musculus OX=10090 GN=Ambp PE=1 SV=2		1700000	1800000	730000	2500000	2600000	1800000	380000	1300000
P70290	55 kDa erythrocyte membrane protein OS=Mus musculus OX=10090 GN=Mpp1 PE=1 SV=1	1300000	1700000	4800000	3100000		3000000	2900000	2300000	980000
A2A8L5	Receptor-type tyrosine-protein phosphatase F OS=Mus musculus OX=10090 GN=Ptprf PE=1 SV=1							130000		260000
Q02780	Nuclear factor 1 A-type OS=Mus musculus OX=10090 GN=Nfia PE=1 SV=1				960000		1100000			550000
Q7TQK5	Coiled-coil domain-containing protein 93 OS=Mus musculus OX=10090 GN=Ccdc93 PE=1 SV=1			590000	1800000	1300000	350000	1200000	440000	1200000
P52503	NADH dehydrogenase [ubiquinone] iron-sulfur protein 6, mitochondrial OS=Mus musculus OX=10090 GN=Ndufs6 PE=1 SV=2	1800000	6100000	860000	3900000	4200000	5400000		2900000
P50516	V-type proton ATPase catalytic subunit A OS=Mus musculus OX=10090 GN=Atp6v1a PE=1 SV=2	490000	320000	430000	3300000	640000	990000	1700000		1000000
O88543	COP9 signalosome complex subunit 3 OS=Mus musculus OX=10090 GN=Cops3 PE=1 SV=3		690000	2500000	1700000	1200000	140000	1100000	1700000	2100000
Q78JN3	Enoyl-CoA delta isomerase 3, peroxisomal OS=Mus musculus OX=10090 GN=Eci3 PE=1 SV=1							650000	190000	1900000
Q5BLK4	Terminal uridylyltransferase 7 OS=Mus musculus OX=10090 GN=Tut7 PE=1 SV=3	290000			1900000	870000		470000		670000
O88343	Electrogenic sodium bicarbonate cotransporter 1 OS=Mus musculus OX=10090 GN=Slc4a4 PE=1 SV=2		400000	620000	2700000	3000000	2500000	1400000	1100000	1800000
P55292	Desmocollin-2 OS=Mus musculus OX=10090 GN=Dsc2 PE=1 SV=1			1700000	1700000	1600000	390000	920000	840000	620000
Q9Z2U1	Proteasome subunit alpha type-5 OS=Mus musculus OX=10090 GN=Psma5 PE=1 SV=1	1100000	2000000	2900000	2700000	2200000	4400000	1600000
Q62165	Dystroglycan OS=Mus musculus OX=10090 GN=Dag1 PE=1 SV=4	370000	1100000	1000000	760000	6000000	6200000	270000	3200000	310000
Q9QYI3	DnaJ homolog subfamily C member 7 OS=Mus musculus OX=10090 GN=Dnajc7 PE=1 SV=2	1300000	1200000	1600000	2800000	2100000	1700000	1200000	1500000	3200000
Q61687	Transcriptional regulator ATRX OS=Mus musculus OX=10090 GN=Atrx PE=1 SV=3		150000	120000	320000	110000	100000	140000		230000
P08071	Lactotransferrin OS=Mus musculus OX=10090 GN=Ltf PE=1 SV=4		6500000	210000	210000			380000	300000	1600000
O88738	Baculoviral IAP repeat-containing protein 6 OS=Mus musculus OX=10090 GN=Birc6 PE=1 SV=2		870000	1300000	1200000	440000	230000	710000		260000
P00416	Cytochrome c oxidase subunit 3 OS=Mus musculus OX=10090 GN=mt-Co3 PE=1 SV=2			590000	17000000	420000		13000000	300000	4700000
Q08288	Cell growth-regulating nucleolar protein OS=Mus musculus OX=10090 GN=Lyar PE=1 SV=2	190000	520000	180000	1800000	1300000	1100000	420000	360000	350000
P09041	Phosphoglycerate kinase 2 OS=Mus musculus OX=10090 GN=Pgk2 PE=1 SV=4	6100000	13000000		5700000	11000000	10000000	14000000	8100000	9200000
Q5HZI1	Microtubule-associated tumor suppressor 1 homolog OS=Mus musculus OX=10090 GN=Mtus1 PE=1 SV=2	390000	1400000	670000	3000000	1900000	370000	2400000	1600000	3400000
Q9D819	Inorganic pyrophosphatase OS=Mus musculus OX=10090 GN=Ppa1 PE=1 SV=1	5000000	3400000	750000	4300000	4500000	8600000	2700000	1400000	6900000
Q9EQZ6	Rap guanine nucleotide exchange factor 4 OS=Mus musculus OX=10090 GN=Rapgef4 PE=1 SV=1	740000	1600000	260000	4300000	4300000	1700000	350000	240000	800000
Q9D7J9	Enoyl-CoA hydratase domain-containing protein 3, mitochondrial OS=Mus musculus OX=10090 GN=Echdc3 PE=1 SV=1	1700000	4500000	1100000	1400000	1600000	7200000	2600000	3000000	1800000
Q9CZ04	COP9 signalosome complex subunit 7a OS=Mus musculus OX=10090 GN=Cops7a PE=1 SV=2	770000	1200000	1500000	1500000	2600000	990000		1300000	1900000
O89086	RNA-binding protein 3 OS=Mus musculus OX=10090 GN=Rbm3 PE=1 SV=1	1000000	2700000	2400000	4300000	1200000	2000000	630000	650000	900000
Q61578	NADPH:adrenodoxin oxidoreductase, mitochondrial OS=Mus musculus OX=10090 GN=Fdxr PE=1 SV=1	1200000	1400000	740000	2500000	480000	370000	890000	430000	1300000
Q8R2E9	ERO1-like protein beta OS=Mus musculus OX=10090 GN=Ero1b PE=1 SV=1	380000	1300000	860000	2800000	1200000	1200000	730000	680000	1000000
Q9CZD3	Glycine--tRNA ligase OS=Mus musculus OX=10090 GN=Gars PE=1 SV=1		940000	850000	1400000	2800000	1800000	3700000	1700000	3000000
Q8R5H1	Ubiquitin carboxyl-terminal hydrolase 15 OS=Mus musculus OX=10090 GN=Usp15 PE=1 SV=1	520000				1600000	1800000	1100000		550000
Q80X73	Protein pelota homolog OS=Mus musculus OX=10090 GN=Pelo PE=1 SV=3	740000	640000	700000	2200000	1100000	2300000	320000	340000	480000
Q93092	Transaldolase OS=Mus musculus OX=10090 GN=Taldo1 PE=1 SV=2	1300000	7000000	9900000	6100000	4800000	2100000	3900000	2300000	5200000
Q91WK0	Leucine-rich repeat flightless-interacting protein 2 OS=Mus musculus OX=10090 GN=Lrrfip2 PE=1 SV=1				750000	1800000			560000	360000
Q9WUA3	ATP-dependent 6-phosphofructokinase, platelet type OS=Mus musculus OX=10090 GN=Pfkp PE=1 SV=1		440000		2600000	2000000	370000	1200000	450000	3500000
Q99JY3	GTPase IMAP family member 4 OS=Mus musculus OX=10090 GN=Gimap4 PE=1 SV=2	920000	870000	620000	1800000	1100000	2200000	1600000	2400000
Q3V0K9	Plastin-1 OS=Mus musculus OX=10090 GN=Pls1 PE=1 SV=1	2700000	4500000	3600000	220000	3700000	3300000	4100000	2200000	3200000
P05063	Fructose-bisphosphate aldolase C OS=Mus musculus OX=10090 GN=Aldoc PE=1 SV=4	1100000	1100000		550000	520000	1000000
P06330	Ig heavy chain V region AC38 205.12 OS=Mus musculus OX=10090 PE=1 SV=1	2600000	1400000	1200000	22000000	12000000	1200000	3200000	1400000	3700000
Q8C863	E3 ubiquitin-protein ligase Itchy OS=Mus musculus OX=10090 GN=Itch PE=1 SV=2	480000	680000	820000	460000	590000	990000	310000	170000	200000
Q6PGC1	ATP-dependent RNA helicase DHX29 OS=Mus musculus OX=10090 GN=Dhx29 PE=1 SV=1	130000	140000	90000	530000	460000	190000	240000	470000	400000
Q68FL4	Putative adenosylhomocysteinase 3 OS=Mus musculus OX=10090 GN=Ahcyl2 PE=1 SV=1
Q3TCJ1	BRISC complex subunit Abraxas 2 OS=Mus musculus OX=10090 GN=Abraxas2 PE=1 SV=1	1700000	1000000	1700000	4300000	6700000	2000000	2700000	2100000	3600000
Q8CBY8	Dynactin subunit 4 OS=Mus musculus OX=10090 GN=Dctn4 PE=1 SV=1	1200000	1800000	3700000	4700000	3500000	3100000	1600000	1400000	1500000
Q9QXY1	Tight junction protein ZO-3 OS=Mus musculus OX=10090 GN=Tjp3 PE=1 SV=1	170000			290000	960000	720000	650000	540000	980000
O89090	Transcription factor Sp1 OS=Mus musculus OX=10090 GN=Sp1 PE=1 SV=2					1400000		360000	2300000	1100000
Q9Z1X4	Interleukin enhancer-binding factor 3 OS=Mus musculus OX=10090 GN=Ilf3 PE=1 SV=2		800000		1400000	1300000	890000	1100000	180000	710000
O08966	Solute carrier family 22 member 1 OS=Mus musculus OX=10090 GN=Slc22a1 PE=1 SV=2	180000	580000	2100000	600000	2900000	760000	5000000	1500000	4000000
P97364	Selenide, water dikinase 2 OS=Mus musculus OX=10090 GN=Sephs2 PE=1 SV=3	1500000	610000	3400000	3900000	1000000	1800000		110000	370000
Q91XD7	Cysteine-rich with EGF-like domain protein 1 OS=Mus musculus OX=10090 GN=Creld1 PE=1 SV=1	1300000		600000	1300000	340000	190000	850000	550000	880000
Q9QY81	Nuclear pore membrane glycoprotein 210 OS=Mus musculus OX=10090 GN=Nup210 PE=1 SV=2		1600000	400000	1600000	1300000	510000	1400000
Q9JJI8	60S ribosomal protein L38 OS=Mus musculus OX=10090 GN=Rpl38 PE=1 SV=3	330000	2200000	4300000	6000000	7600000	900000	4000000	2000000	17000000
P48758	Carbonyl reductase [NADPH] 1 OS=Mus musculus OX=10090 GN=Cbr1 PE=1 SV=3		3000000	4200000	6400000	2400000	5800000	530000	2800000	5400000
Q8BGG9	Acyl-coenzyme A amino acid N-acyltransferase 2 OS=Mus musculus OX=10090 GN=Acnat2 PE=1 SV=1	760000	1100000	520000	4800000	880000	1100000	2800000	1700000	1600000
Q9DCL9	Multifunctional protein ADE2 OS=Mus musculus OX=10090 GN=Paics PE=1 SV=4	1900000	490000	2100000	3500000	3400000	3000000	2600000		2100000
Q922P9	Putative oxidoreductase GLYR1 OS=Mus musculus OX=10090 GN=Glyr1 PE=1 SV=1	300000	1100000	300000	1900000	1400000	1100000	1100000	380000	1400000
P35762	CD81 antigen OS=Mus musculus OX=10090 GN=Cd81 PE=1 SV=2	1100000		4200000	2100000	2000000		1200000	340000	440000
P50462	Cysteine and glycine-rich protein 3 OS=Mus musculus OX=10090 GN=Csrp3 PE=1 SV=1	360000	910000	610000	650000	1800000	2600000	2300000	1400000	4500000
Q9JHU2	Palmdelphin OS=Mus musculus OX=10090 GN=Palmd PE=1 SV=1			3900000	4200000	1500000	2200000		2000000	480000
P62858	40S ribosomal protein S28 OS=Mus musculus OX=10090 GN=Rps28 PE=1 SV=1	6000000	12000000	2900000	5900000	11000000	7300000	8500000	4200000	3800000
Q91WQ3	Tyrosine--tRNA ligase, cytoplasmic OS=Mus musculus OX=10090 GN=Yars PE=1 SV=3	1000000	1900000	1200000	1800000	570000		1300000	180000	1800000
Q9WU78	Programmed cell death 6-interacting protein OS=Mus musculus OX=10090 GN=Pdcd6ip PE=1 SV=3	1800000	970000	2100000		1600000	2100000	600000		1000000
Q9WV80	Sorting nexin-1 OS=Mus musculus OX=10090 GN=Snx1 PE=1 SV=1					570000	740000	510000	240000	890000
E9Q394	A-kinase anchor protein 13 OS=Mus musculus OX=10090 GN=Akap13 PE=1 SV=1		54000		260000		60000	330000	460000	280000
Q9EPC1	Alpha-parvin OS=Mus musculus OX=10090 GN=Parva PE=1 SV=1	1500000	910000	1400000		580000		950000	600000	960000
Q91VJ5	Polyglutamine-binding protein 1 OS=Mus musculus OX=10090 GN=Pqbp1 PE=1 SV=1		1300000	980000		750000	750000	1300000	1700000	2000000
P54729	NEDD8 ultimate buster 1 OS=Mus musculus OX=10090 GN=Nub1 PE=1 SV=2	180000			440000	330000		2300000	1900000	2900000
Q80VD1	Protein FAM98B OS=Mus musculus OX=10090 GN=Fam98b PE=1 SV=1	1500000	1100000	1100000	2200000	2300000	1600000		2900000
O70152	Dolichol-phosphate mannosyltransferase subunit 1 OS=Mus musculus OX=10090 GN=Dpm1 PE=1 SV=1		1900000	1300000	650000	4800000	1500000	6400000	780000	3800000
Q8R1V4	Transmembrane emp24 domain-containing protein 4 OS=Mus musculus OX=10090 GN=Tmed4 PE=1 SV=1		3900000	3700000		3200000	4500000		3800000	12000000
Q9DBE0	Cysteine sulfinic acid decarboxylase OS=Mus musculus OX=10090 GN=Csad PE=1 SV=1	11000000	9500000	15000000	3900000	6900000	6600000
Q91Z53	Glyoxylate reductase/hydroxypyruvate reductase OS=Mus musculus OX=10090 GN=Grhpr PE=1 SV=1	7300000	1100000	3600000	5700000	6900000	9000000			1700000
Q9JLV1	BAG family molecular chaperone regulator 3 OS=Mus musculus OX=10090 GN=Bag3 PE=1 SV=2	1100000	1400000	790000	830000	1900000	2600000	3300000	320000	2000000
Q9D8B3	Charged multivesicular body protein 4b OS=Mus musculus OX=10090 GN=Chmp4b PE=1 SV=2	510000	1100000	910000	2300000	1700000	1200000	2700000	1600000	1300000
Q9EPL9	Peroxisomal acyl-coenzyme A oxidase 3 OS=Mus musculus OX=10090 GN=Acox3 PE=1 SV=2		1200000	1000000	2500000	1300000	460000	730000	550000	820000
Q08943	FACT complex subunit SSRP1 OS=Mus musculus OX=10090 GN=Ssrp1 PE=1 SV=2		1600000	1800000	2900000	3300000	1800000	2700000	2100000	2500000
O70585	Dystrobrevin beta OS=Mus musculus OX=10090 GN=Dtnb PE=1 SV=3	390000	910000		3900000		610000	1700000		1200000
O08663	Methionine aminopeptidase 2 OS=Mus musculus OX=10090 GN=Metap2 PE=1 SV=1		770000		4100000	1500000	2700000	2400000	1300000	1600000
P55050	Fatty acid-binding protein, intestinal OS=Mus musculus OX=10090 GN=Fabp2 PE=1 SV=2	4500000	3700000	1000000	990000	1000000	270000	270000	310000	1100000
P36993	Protein phosphatase 1B OS=Mus musculus OX=10090 GN=Ppm1b PE=1 SV=1	440000	1100000	310000	1500000	1100000	1700000	1300000
P18828	Syndecan-1 OS=Mus musculus OX=10090 GN=Sdc1 PE=1 SV=1	210000	1500000	240000	1300000	1100000	1500000	1200000	1200000	900000
Q8BYK6	YTH domain-containing family protein 3 OS=Mus musculus OX=10090 GN=Ythdf3 PE=1 SV=2				3100000	1300000	6200000	7600000	2000000
Q6ZQ08	CCR4-NOT transcription complex subunit 1 OS=Mus musculus OX=10090 GN=Cnot1 PE=1 SV=2	580000	680000	2700000	790000	560000		980000		520000
Q8VDM6	Heterogeneous nuclear ribonucleoprotein U-like protein 1 OS=Mus musculus OX=10090 GN=Hnrnpul1 PE=1 SV=1	360000			3700000	7100000	2200000	6200000	790000	1100000
Q9CPQ1	Cytochrome c oxidase subunit 6C OS=Mus musculus OX=10090 GN=Cox6c PE=1 SV=3	16000000	23000000	36000000	38000000	34000000	19000000	26000000	16000000	17000000
O70324	Monocarboxylate transporter 8 OS=Mus musculus OX=10090 GN=Slc16a2 PE=1 SV=2	1200000	2100000	1600000	12000000	8900000	4700000	4700000	1400000	5700000
P24721	Asialoglycoprotein receptor 2 OS=Mus musculus OX=10090 GN=Asgr2 PE=1 SV=1	7100000	7200000	3100000	30000000	13000000	12000000	5000000	9400000	15000000
Q7TSC1	Protein PRRC2A OS=Mus musculus OX=10090 GN=Prrc2a PE=1 SV=1		560000		660000	960000	350000	1200000	510000	340000
Q9R1Z8	Vinexin OS=Mus musculus OX=10090 GN=Sorbs3 PE=1 SV=1	1600000	1300000	950000		780000	1100000	3200000	860000	5100000
Q61595	Kinectin OS=Mus musculus OX=10090 GN=Ktn1 PE=1 SV=1	720000	280000	690000	850000	1700000	450000	100000	540000	1600000
P11862	Growth arrest-specific protein 2 OS=Mus musculus OX=10090 GN=Gas2 PE=1 SV=1	540000			2800000	3100000	3100000	3500000	2100000	2600000
Q99JI6	Ras-related protein Rap-1b OS=Mus musculus OX=10090 GN=Rap1b PE=1 SV=2	6800000	2800000	1300000	7800000	9300000	1700000	2600000	4100000	4600000
P12265	Beta-glucuronidase OS=Mus musculus OX=10090 GN=Gusb PE=1 SV=2		1900000	940000	6500000	2100000	2200000		1100000	3700000
O35309	N-myc-interactor OS=Mus musculus OX=10090 GN=Nmi PE=1 SV=1	1100000	720000	480000	640000	600000	1300000	950000	590000	1600000
P21447	Multidrug resistance protein 1A OS=Mus musculus OX=10090 GN=Abcb1a PE=1 SV=3		910000	850000	1300000	2100000	270000	820000		1500000
P06795	Multidrug resistance protein 1B OS=Mus musculus OX=10090 GN=Abcb1b PE=1 SV=1		910000	850000	1300000	2100000	270000	820000		1500000
O70456	14-3-3 protein sigma OS=Mus musculus OX=10090 GN=Sfn PE=1 SV=2
Q64105	Sepiapterin reductase OS=Mus musculus OX=10090 GN=Spr PE=1 SV=1	940000	240000	1200000	2500000	1200000	510000	500000		3900000
Q9CYA0	Cysteine-rich with EGF-like domain protein 2 OS=Mus musculus OX=10090 GN=Creld2 PE=1 SV=1	300000			2500000	1600000	2200000	1200000	650000	590000
G5E870	E3 ubiquitin-protein ligase TRIP12 OS=Mus musculus OX=10090 GN=Trip12 PE=1 SV=1		420000	430000	670000	460000	180000	490000	350000	560000
Q9D3D9	ATP synthase subunit delta, mitochondrial OS=Mus musculus OX=10090 GN=Atp5f1d PE=1 SV=1	8800000	5100000	30000000	14000000	3800000	6900000	5300000	2900000	4400000
Q6PDI5	Proteasome adapter and scaffold protein ECM29 OS=Mus musculus OX=10090 GN=Ecpas PE=1 SV=3	200000	800000	4500000	6100000	2400000		990000		890000
Q9D7N9	Adipocyte plasma membrane-associated protein OS=Mus musculus OX=10090 GN=Apmap PE=1 SV=1		4900000	2900000	4100000	3400000	1800000	5800000	4100000	1900000
Q60872	Eukaryotic translation initiation factor 1A OS=Mus musculus OX=10090 GN=Eif1a PE=2 SV=3	4200000	17000000	13000000		26000000	22000000	17000000	2300000	16000000
Q8BMJ3	Eukaryotic translation initiation factor 1A, X-chromosomal OS=Mus musculus OX=10090 GN=Eif1ax PE=2 SV=3	4200000	17000000	13000000		26000000	22000000	17000000	2300000	16000000
Q64505	Cholesterol 7-alpha-monooxygenase OS=Mus musculus OX=10090 GN=Cyp7a1 PE=2 SV=2	2200000	2700000	3800000	3200000	1700000	1500000	3000000	1900000	4300000
P61202	COP9 signalosome complex subunit 2 OS=Mus musculus OX=10090 GN=Cops2 PE=1 SV=1	960000	970000	3100000	2400000	970000	1400000	1100000	2000000	1200000
Q8VCI0	Phospholipase B-like 1 OS=Mus musculus OX=10090 GN=Plbd1 PE=1 SV=1	330000	720000	390000	1800000	330000	330000	410000		660000
Q501J7	Phosphatase and actin regulator 4 OS=Mus musculus OX=10090 GN=Phactr4 PE=1 SV=2		170000	460000	320000	200000	280000
A2AJL3	FGGY carbohydrate kinase domain-containing protein OS=Mus musculus OX=10090 GN=Fggy PE=1 SV=1		820000	1000000		150000	2600000	540000		810000
Q9D517	1-acyl-sn-glycerol-3-phosphate acyltransferase gamma OS=Mus musculus OX=10090 GN=Agpat3 PE=1 SV=2	1000000	2700000	630000	6000000	3100000	1200000	1600000	660000	2900000
Q91Z96	BMP-2-inducible protein kinase OS=Mus musculus OX=10090 GN=Bmp2k PE=1 SV=1		1000000	1500000	1500000	1100000	1300000	660000	2200000	1100000
Q9EP96	Solute carrier organic anion transporter family member 1A4 OS=Mus musculus OX=10090 GN=Slco1a4 PE=1 SV=1	110000	990000	1100000	2300000	1500000	70000	93000	230000	790000
Q9Z0V7	Mitochondrial import inner membrane translocase subunit Tim17-B OS=Mus musculus OX=10090 GN=Timm17b PE=1 SV=1	830000	420000		3600000	1600000		930000	1300000	2600000
Q60605	Myosin light polypeptide 6 OS=Mus musculus OX=10090 GN=Myl6 PE=1 SV=3	1900000	3500000	4600000	4000000	2600000	2300000	760000		6100000
Q3THW5	Histone H2A.V OS=Mus musculus OX=10090 GN=H2afv PE=1 SV=3	22000000	57000000	49000000	47000000	25000000	73000000	56000000	32000000
P0C0S6	Histone H2A.Z OS=Mus musculus OX=10090 GN=H2afz PE=1 SV=2	22000000	57000000	49000000	47000000	25000000	73000000	56000000	32000000
O54754	Aldehyde oxidase 1 OS=Mus musculus OX=10090 GN=Aox1 PE=1 SV=2		1600000	870000	2000000	730000	250000	900000		520000
Q9CQC9	GTP-binding protein SAR1b OS=Mus musculus OX=10090 GN=Sar1b PE=1 SV=1	1600000	1500000	4200000	5200000	610000	2400000	1600000	950000
Q6WVG3	BTB/POZ domain-containing protein KCTD12 OS=Mus musculus OX=10090 GN=Kctd12 PE=1 SV=1	910000	700000	1000000	1100000	1400000	880000		2100000	2200000
Q8CCP0	Nuclear export mediator factor Nemf OS=Mus musculus OX=10090 GN=Nemf PE=1 SV=2	360000	730000	6500000	1400000	2000000	160000			790000
O08529	Calpain-2 catalytic subunit OS=Mus musculus OX=10090 GN=Capn2 PE=1 SV=4		840000	130000	790000		1900000	68000	410000	610000
Q6PAM1	Alpha-taxilin OS=Mus musculus OX=10090 GN=Txlna PE=1 SV=1	360000	680000		610000	940000	290000	590000	400000	410000
P70452	Syntaxin-4 OS=Mus musculus OX=10090 GN=Stx4 PE=1 SV=1	110000	3000000		1600000	1200000	340000	1200000	500000	2800000
P70266	6-phosphofructo-2-kinase/fructose-2,6-bisphosphatase 1 OS=Mus musculus OX=10090 GN=Pfkfb1 PE=1 SV=2		1800000	420000	3300000	1800000	900000	2800000	1000000	300000
Q9D5J6	Sedoheptulokinase OS=Mus musculus OX=10090 GN=Shpk PE=1 SV=1	1800000	1200000	1400000	2200000	990000	2500000			770000
Q8VI36	Paxillin OS=Mus musculus OX=10090 GN=Pxn PE=1 SV=1	910000	2000000		3200000	2100000	1500000	1200000	1200000
Q3UMC0	ATPase family protein 2 homolog OS=Mus musculus OX=10090 GN=Spata5 PE=1 SV=2		260000		650000	1000000	210000			660000
Q61129	Complement factor I OS=Mus musculus OX=10090 GN=Cfi PE=1 SV=3		650000	460000	370000		640000	560000
Q9EQW7	Kinesin-like protein KIF13A OS=Mus musculus OX=10090 GN=Kif13a PE=1 SV=1	300000	970000	910000	1200000	640000	1200000	870000	1300000	550000
P47955	60S acidic ribosomal protein P1 OS=Mus musculus OX=10090 GN=Rplp1 PE=1 SV=1	3400000		6400000	8600000	3600000	900000			5100000
Q9CQY5	Magnesium transporter protein 1 OS=Mus musculus OX=10090 GN=Magt1 PE=1 SV=1	4200000	5400000	6100000	1000000	2500000	2400000	5200000	2400000	6500000
Q60972	Histone-binding protein RBBP4 OS=Mus musculus OX=10090 GN=Rbbp4 PE=1 SV=5	630000	1400000	660000	2800000	1700000	2800000	990000	1700000	900000
O55142	60S ribosomal protein L35a OS=Mus musculus OX=10090 GN=Rpl35a PE=1 SV=2	5600000	42000000	5400000	29000000	21000000	3100000	50000000	10000000	40000000
Q8C1A5	Thimet oligopeptidase OS=Mus musculus OX=10090 GN=Thop1 PE=1 SV=1	570000				2000000	690000	480000	290000	900000
Q8K157	Aldose 1-epimerase OS=Mus musculus OX=10090 GN=Galm PE=1 SV=1	2800000	7900000	5700000	2500000	6000000	140000	6600000	1900000	5800000
Q9EPL8	Importin-7 OS=Mus musculus OX=10090 GN=Ipo7 PE=1 SV=2	1300000	2800000	610000	1800000	1100000	1600000	1600000		1800000
Q3U308	Cytoplasmic tRNA 2-thiolation protein 2 OS=Mus musculus OX=10090 GN=Ctu2 PE=1 SV=1	46000	240000	340000	480000	450000	74000	370000	260000	430000
Q8R4Y4	Stabilin-1 OS=Mus musculus OX=10090 GN=Stab1 PE=1 SV=1				370000	300000	250000	98000	350000	830000
Q80UU9	Membrane-associated progesterone receptor component 2 OS=Mus musculus OX=10090 GN=Pgrmc2 PE=1 SV=2	720000	330000	1000000	1100000	420000		430000	150000
Q9Z0E6	Guanylate-binding protein 2 OS=Mus musculus OX=10090 GN=Gbp2 PE=1 SV=1	250000		1400000	860000	420000	310000	2000000	720000	1500000
Q78XF5	Oligosaccharyltransferase complex subunit OSTC OS=Mus musculus OX=10090 GN=Ostc PE=1 SV=1	130000	5400000	11000000	6400000	9600000	520000	9200000	210000	11000000
Q91X34	Bile acid-CoA:amino acid N-acyltransferase OS=Mus musculus OX=10090 GN=Baat PE=1 SV=1	2600000	4100000	2000000	6700000		1500000	3500000	460000	2700000
P24547	Inosine-5'-monophosphate dehydrogenase 2 OS=Mus musculus OX=10090 GN=Impdh2 PE=1 SV=2	2200000	2300000	1200000	2600000	740000	800000	440000	310000	2300000
P39038	Cadherin-4 OS=Mus musculus OX=10090 GN=Cdh4 PE=2 SV=1	4200000	3000000	550000	4500000	1400000	4100000	3700000	3700000	3500000
Q9CXY6	Interleukin enhancer-binding factor 2 OS=Mus musculus OX=10090 GN=Ilf2 PE=1 SV=1		1700000	1100000	1800000	630000	230000		580000
P47791	Glutathione reductase, mitochondrial OS=Mus musculus OX=10090 GN=Gsr PE=1 SV=3	3000000	2700000	1200000	11000000	11000000	6900000		3300000	7100000
Q0VGB7	Serine/threonine-protein phosphatase 4 regulatory subunit 2 OS=Mus musculus OX=10090 GN=Ppp4r2 PE=1 SV=1	120000			470000	79000	580000	120000	180000	130000
Q6PHZ2	Calcium/calmodulin-dependent protein kinase type II subunit delta OS=Mus musculus OX=10090 GN=Camk2d PE=1 SV=1	180000	470000	450000	200000	1400000	1100000	140000	140000	960000
Q8R151	NFX1-type zinc finger-containing protein 1 OS=Mus musculus OX=10090 GN=Znfx1 PE=1 SV=3		390000		2000000	1000000	780000	790000		320000
Q08481	Platelet endothelial cell adhesion molecule OS=Mus musculus OX=10090 GN=Pecam1 PE=1 SV=1		850000	1300000	1300000	3800000	1300000	1300000		3200000
Q9R0N0	Galactokinase OS=Mus musculus OX=10090 GN=Galk1 PE=1 SV=2	2200000	270000	1100000	880000	4000000	1200000	2000000		4200000
Q61646	Haptoglobin OS=Mus musculus OX=10090 GN=Hp PE=1 SV=1		3200000	570000	9300000	6100000	4800000	1100000	520000	3400000
Q64G17	Putative acidic leucine-rich nuclear phosphoprotein 32 family member C OS=Mus musculus OX=10090 GN=Anp32c PE=2 SV=3	26000000	24000000	3900000	48000000	110000000	56000000	68000000	39000000
Q76LS9	Ubiquitin carboxyl-terminal hydrolase MINDY-1 OS=Mus musculus OX=10090 GN=Mindy1 PE=1 SV=1	510000	3300000	2200000	1200000	1500000	1700000	4300000		3200000
Q62351	Transferrin receptor protein 1 OS=Mus musculus OX=10090 GN=Tfrc PE=1 SV=1		330000					330000	220000	750000
P63094	Guanine nucleotide-binding protein G(s) subunit alpha isoforms short OS=Mus musculus OX=10090 GN=Gnas PE=1 SV=1	1600000	1100000		3700000	3400000	1900000	900000	1700000	1300000
Q6R0H7	Guanine nucleotide-binding protein G(s) subunit alpha isoforms XLas OS=Mus musculus OX=10090 GN=Gnas PE=1 SV=1	1600000	1100000		3700000	3400000	1900000	900000	1700000	1300000
Q6PAR5	GTPase-activating protein and VPS9 domain-containing protein 1 OS=Mus musculus OX=10090 GN=Gapvd1 PE=1 SV=2			1500000	2800000	3500000	2700000		11000000
Q6NVF9	Cleavage and polyadenylation specificity factor subunit 6 OS=Mus musculus OX=10090 GN=Cpsf6 PE=1 SV=1	1100000	2700000	1400000	1900000	1300000	1200000	2100000	430000
Q497J1	Lysoplasmalogenase OS=Mus musculus OX=10090 GN=Tmem86b PE=2 SV=1	4500000	7700000	7900000	7100000	4200000	3100000		4200000	4400000
P04919	Band 3 anion transport protein OS=Mus musculus OX=10090 GN=Slc4a1 PE=1 SV=1	800000		4500000	1600000	710000	1600000
Q91VF2	Histamine N-methyltransferase OS=Mus musculus OX=10090 GN=Hnmt PE=1 SV=1	2700000	6100000	4500000	2500000	3100000	1800000	1100000	2300000	860000
E9Q3C1	C2 domain-containing protein 2 OS=Mus musculus OX=10090 GN=C2cd2 PE=1 SV=1	3400000		4000000	3200000	1000000	1600000	7100000	440000	1200000
Q7TNE1	Succinate--hydroxymethylglutarate CoA-transferase OS=Mus musculus OX=10090 GN=Sugct PE=1 SV=2	750000	2300000		3200000	3200000	1800000	310000	220000	520000
Q8VDC0	Probable leucine--tRNA ligase, mitochondrial OS=Mus musculus OX=10090 GN=Lars2 PE=1 SV=1	540000		840000	1100000	650000	1300000	810000	350000	530000
Q3UFY8	tRNA methyltransferase 10 homolog C OS=Mus musculus OX=10090 GN=Trmt10c PE=1 SV=2	930000	3400000	2400000	3200000	4100000	2200000	1200000		4400000
Q9JII6	Aldo-keto reductase family 1 member A1 OS=Mus musculus OX=10090 GN=Akr1a1 PE=1 SV=3	4300000	3300000	3300000	6600000	3600000	3100000
Q9CWP6	Motile sperm domain-containing protein 2 OS=Mus musculus OX=10090 GN=Mospd2 PE=1 SV=2	180000	890000	440000	1600000	840000	420000		710000	2400000
O70439	Syntaxin-7 OS=Mus musculus OX=10090 GN=Stx7 PE=1 SV=3	290000	1100000	400000	1100000	820000		2000000	230000	1600000
Q9D4H8	Cullin-2 OS=Mus musculus OX=10090 GN=Cul2 PE=1 SV=2	2800000	3900000		820000	2000000	4100000	2500000	310000	1100000
Q811Q9	Choline-phosphate cytidylyltransferase B OS=Mus musculus OX=10090 GN=Pcyt1b PE=1 SV=2	3600000	9600000	3400000	3500000	9900000	7000000	3700000	3500000	10000000
Q9DC61	Mitochondrial-processing peptidase subunit alpha OS=Mus musculus OX=10090 GN=Pmpca PE=1 SV=1	770000	760000	240000	1800000	810000	850000	200000	130000	2100000
Q64735	Complement component receptor 1-like protein OS=Mus musculus OX=10090 GN=Cr1l PE=1 SV=1	220000	460000		1600000		630000	270000	440000	630000
P58771	Tropomyosin alpha-1 chain OS=Mus musculus OX=10090 GN=Tpm1 PE=1 SV=1						6400000	1900000	3400000
Q8CFA2	Aminomethyltransferase, mitochondrial OS=Mus musculus OX=10090 GN=Amt PE=1 SV=1	1100000			2100000	3300000	2900000	2500000		630000
P16675	Lysosomal protective protein OS=Mus musculus OX=10090 GN=Ctsa PE=1 SV=1	750000	4500000	1900000	940000	2500000	540000	1500000
P48722	Heat shock 70 kDa protein 4L OS=Mus musculus OX=10090 GN=Hspa4l PE=1 SV=2					510000		620000	750000	1100000
Q9CXR1	Dehydrogenase/reductase SDR family member 7 OS=Mus musculus OX=10090 GN=Dhrs7 PE=1 SV=2				3800000	4400000		3300000	2700000	9200000
P29387	Guanine nucleotide-binding protein subunit beta-4 OS=Mus musculus OX=10090 GN=Gnb4 PE=1 SV=4		230000					1600000
O70362	Phosphatidylinositol-glycan-specific phospholipase D OS=Mus musculus OX=10090 GN=Gpld1 PE=1 SV=1	760000	1500000	1100000	2400000	360000	1700000	690000	1100000	1700000
Q80W00	Serine/threonine-protein phosphatase 1 regulatory subunit 10 OS=Mus musculus OX=10090 GN=Ppp1r10 PE=1 SV=1		390000	220000	830000	570000	510000	560000	650000	670000
P52019	Squalene monooxygenase OS=Mus musculus OX=10090 GN=Sqle PE=2 SV=1			4000000		300000		2800000	1200000	2900000
Q6NSR8	Probable aminopeptidase NPEPL1 OS=Mus musculus OX=10090 GN=Npepl1 PE=1 SV=1	1400000	1100000	1600000	4400000	4800000	1900000	2000000	1900000	2200000
Q8VE22	28S ribosomal protein S23, mitochondrial OS=Mus musculus OX=10090 GN=Mrps23 PE=1 SV=1	180000	960000	810000	3800000	1600000	770000	1500000	490000	1400000
Q61211	Eukaryotic translation initiation factor 2D OS=Mus musculus OX=10090 GN=Eif2d PE=1 SV=3	420000	710000	550000	950000	650000	500000	810000	430000	790000
O09117	Synaptophysin-like protein 1 OS=Mus musculus OX=10090 GN=Sypl1 PE=1 SV=2	1300000	1700000	3100000	8300000	2900000	1200000	2700000	3800000	2400000
Q7TNG5	Echinoderm microtubule-associated protein-like 2 OS=Mus musculus OX=10090 GN=Eml2 PE=1 SV=1	1100000	1700000	2900000	4100000	2700000	2400000	2300000	2000000	3200000
P45878	Peptidyl-prolyl cis-trans isomerase FKBP2 OS=Mus musculus OX=10090 GN=Fkbp2 PE=1 SV=1		4900000	8400000	12000000	5500000	9500000	12000000	8900000	11000000
Q61187	Tumor susceptibility gene 101 protein OS=Mus musculus OX=10090 GN=Tsg101 PE=1 SV=2	890000	1400000	1000000	2100000	1400000	720000	1500000	1400000	1200000
Q6ZWV7	60S ribosomal protein L35 OS=Mus musculus OX=10090 GN=Rpl35 PE=1 SV=1		4400000		45000000	20000000	43000000	67000000	2000000	4700000
E9Q634	Unconventional myosin-Ie OS=Mus musculus OX=10090 GN=Myo1e PE=1 SV=1	230000	620000	1200000	2500000	1700000	670000	1300000	800000	1400000
Q9DCN1	Peroxisomal NADH pyrophosphatase NUDT12 OS=Mus musculus OX=10090 GN=Nudt12 PE=1 SV=1	2500000	2000000	1600000	4600000	2500000	620000	1700000	930000	2400000
Q91XL9	Oxysterol-binding protein-related protein 1 OS=Mus musculus OX=10090 GN=Osbpl1a PE=1 SV=2	2500000	5000000	360000	9900000	2800000	2600000	3700000	3400000	5900000
Q8K019	Bcl-2-associated transcription factor 1 OS=Mus musculus OX=10090 GN=Bclaf1 PE=1 SV=2	1500000	560000		2100000	4700000
O08808	Protein diaphanous homolog 1 OS=Mus musculus OX=10090 GN=Diaph1 PE=1 SV=1	590000	3300000		1500000	2300000	2200000	2600000	2400000	2300000
Q6PDL0	Cytoplasmic dynein 1 light intermediate chain 2 OS=Mus musculus OX=10090 GN=Dync1li2 PE=1 SV=2	270000	580000	280000	720000	550000	360000	730000	700000	730000
Q9Z2G9	Oxidoreductase HTATIP2 OS=Mus musculus OX=10090 GN=Htatip2 PE=1 SV=3	3600000	6100000	3700000	2600000	2400000	2500000	1400000	670000	2100000
Q8BZ09	Mitochondrial 2-oxodicarboxylate carrier OS=Mus musculus OX=10090 GN=Slc25a21 PE=1 SV=1	1000000	3800000	1700000	1000000	1700000	900000	2900000	580000	2400000
Q3UDW8	Heparan-alpha-glucosaminide N-acetyltransferase OS=Mus musculus OX=10090 GN=Hgsnat PE=1 SV=2	2100000	2500000	2500000	3500000	6000000	1600000	1800000	2300000	2100000
Q9DAW9	Calponin-3 OS=Mus musculus OX=10090 GN=Cnn3 PE=1 SV=1	1700000	520000	360000	1400000	610000	860000	290000		95000
Q8VCR7	Protein ABHD14B OS=Mus musculus OX=10090 GN=Abhd14b PE=1 SV=1	400000	1200000	2400000	5500000	1200000	1600000			1800000
Q6PEE2	CBP80/20-dependent translation initiation factor OS=Mus musculus OX=10090 GN=Ctif PE=1 SV=2	650000	1300000	220000	1700000	1300000	96000	600000	1100000	1300000
P27641	X-ray repair cross-complementing protein 5 OS=Mus musculus OX=10090 GN=Xrcc5 PE=1 SV=4	740000	730000	160000	240000	740000	190000		180000	120000
Q99KF1	Transmembrane emp24 domain-containing protein 9 OS=Mus musculus OX=10090 GN=Tmed9 PE=1 SV=2		1400000	6500000	5100000					2100000
Q6PHN9	Ras-related protein Rab-35 OS=Mus musculus OX=10090 GN=Rab35 PE=1 SV=1	14000000	24000000	27000000	10000000	670000	15000000	29000000		180000
P70335	Rho-associated protein kinase 1 OS=Mus musculus OX=10090 GN=Rock1 PE=1 SV=1		930000	1100000	1100000		850000	1200000	970000	1600000
Q8BGC4	Prostaglandin reductase-3 OS=Mus musculus OX=10090 GN=Zadh2 PE=1 SV=1	7000000	2200000	6200000	4300000	2200000	4500000	2600000	2500000	3200000
Q9EPU4	Cleavage and polyadenylation specificity factor subunit 1 OS=Mus musculus OX=10090 GN=Cpsf1 PE=1 SV=1	150000	370000	290000	390000	110000	380000	110000	180000	320000
Q91YD9	Neural Wiskott-Aldrich syndrome protein OS=Mus musculus OX=10090 GN=Wasl PE=1 SV=1	350000	1500000	1700000	4500000	1600000	2600000	1400000	1500000	1500000
Q8R2Y0	Monoacylglycerol lipase ABHD6 OS=Mus musculus OX=10090 GN=Abhd6 PE=1 SV=1	1400000	2700000	1100000	5200000	3500000	830000	2000000		2100000
P14431	H-2 class I histocompatibility antigen, Q9 alpha chain (Fragment) OS=Mus musculus OX=10090 GN=H2-Q9 PE=3 SV=1				4200000	5000000		580000		6100000
P14430	H-2 class I histocompatibility antigen, Q8 alpha chain OS=Mus musculus OX=10090 GN=H2-Q8 PE=3 SV=1				4200000	5000000		580000		6100000
P14429	H-2 class I histocompatibility antigen, Q7 alpha chain OS=Mus musculus OX=10090 GN=H2-Q7 PE=1 SV=1				4200000	5000000		580000		6100000
P97290	Plasma protease C1 inhibitor OS=Mus musculus OX=10090 GN=Serping1 PE=1 SV=3				8200000	4700000	7400000	1500000	4100000	4200000
Q9JIM1	Equilibrative nucleoside transporter 1 OS=Mus musculus OX=10090 GN=Slc29a1 PE=1 SV=3			530000	2600000	1000000		1500000	1300000	1500000
Q80SY4	E3 ubiquitin-protein ligase MIB1 OS=Mus musculus OX=10090 GN=Mib1 PE=1 SV=1	490000		270000	1600000	470000	530000	2300000	350000	1400000
Q8BWS5	G protein-regulated inducer of neurite outgrowth 3 OS=Mus musculus OX=10090 GN=Gprin3 PE=1 SV=1	160000	200000	230000	360000	970000	290000	68000	300000
Q9Z2M7	Phosphomannomutase 2 OS=Mus musculus OX=10090 GN=Pmm2 PE=1 SV=1	1900000	2000000	1300000	6800000	4700000	5100000			1400000
P52332	Tyrosine-protein kinase JAK1 OS=Mus musculus OX=10090 GN=Jak1 PE=1 SV=1			590000	430000	540000	230000	1400000	840000	950000
Q7TMQ7	WD repeat-containing protein 91 OS=Mus musculus OX=10090 GN=Wdr91 PE=1 SV=1	230000	150000			150000	280000	590000	420000	790000
Q922K7	Probable 28S rRNA (cytosine-C(5))-methyltransferase OS=Mus musculus OX=10090 GN=Nop2 PE=1 SV=1	130000	940000	1300000	1100000	1200000	640000	500000	490000	470000
P97315	Cysteine and glycine-rich protein 1 OS=Mus musculus OX=10090 GN=Csrp1 PE=1 SV=3	110000	980000	950000	1500000	5200000	1800000	2600000		1100000
Q9ESP1	Stromal cell-derived factor 2-like protein 1 OS=Mus musculus OX=10090 GN=Sdf2l1 PE=1 SV=2	270000			570000	4700000	610000	3000000	1100000	5200000
Q921L3	Calcium load-activated calcium channel OS=Mus musculus OX=10090 GN=Tmco1 PE=1 SV=1	370000	620000	1200000		1200000	310000		690000	1700000
Q91X91	Nicotinate-nucleotide pyrophosphorylase [carboxylating] OS=Mus musculus OX=10090 GN=Qprt PE=1 SV=1	3500000		2500000	870000		220000			8700000
Q9QUJ7	Long-chain-fatty-acid--CoA ligase 4 OS=Mus musculus OX=10090 GN=Acsl4 PE=1 SV=2		1800000	1400000			850000	1700000	71000
Q8C0L9	Glycerophosphocholine phosphodiesterase GPCPD1 OS=Mus musculus OX=10090 GN=Gpcpd1 PE=1 SV=1	740000	2000000	4400000	7700000	1500000	4000000	2800000	1800000
Q9DCE5	p21-activated protein kinase-interacting protein 1 OS=Mus musculus OX=10090 GN=Pak1ip1 PE=1 SV=2	420000	250000	460000	580000	480000	530000	120000	650000	290000
Q8CHH9	Septin-8 OS=Mus musculus OX=10090 GN=Sept8 PE=1 SV=4					960000	410000
A2AGT5	Cytoskeleton-associated protein 5 OS=Mus musculus OX=10090 GN=Ckap5 PE=1 SV=1	390000	420000	720000	920000	280000		650000	600000	1000000
Q4VBD2	Transmembrane anterior posterior transformation protein 1 OS=Mus musculus OX=10090 GN=Tapt1 PE=1 SV=2	710000	1700000	1000000	6500000	1200000	1000000	3600000	670000	4500000
Q8C0J2	Autophagy-related protein 16-1 OS=Mus musculus OX=10090 GN=Atg16l1 PE=1 SV=1	2400000	3000000	830000	3100000		2200000
Q9Z1F9	SUMO-activating enzyme subunit 2 OS=Mus musculus OX=10090 GN=Uba2 PE=1 SV=1	680000	1600000	130000		1000000	1000000	1100000	210000	490000
Q9QYJ3	DnaJ homolog subfamily B member 1 OS=Mus musculus OX=10090 GN=Dnajb1 PE=1 SV=3				630000	890000		500000	870000	360000
Q5F2E8	Serine/threonine-protein kinase TAO1 OS=Mus musculus OX=10090 GN=Taok1 PE=1 SV=1	3000000	5700000	1700000	2600000	4800000	3200000	4200000	3200000	4200000
Q99LC9	Peroxisome assembly factor 2 OS=Mus musculus OX=10090 GN=Pex6 PE=1 SV=1	1500000	3900000	7000000	9900000	5900000	3000000	6300000	490000	5400000
Q8K1R7	Serine/threonine-protein kinase Nek9 OS=Mus musculus OX=10090 GN=Nek9 PE=1 SV=2	350000	650000		1100000	1300000	500000	710000		1600000
P32507	Nectin-2 OS=Mus musculus OX=10090 GN=Nectin2 PE=1 SV=2				2300000	510000	1000000	860000	160000	1000000
Q925B0	PRKC apoptosis WT1 regulator protein OS=Mus musculus OX=10090 GN=Pawr PE=1 SV=2	40000			230000	350000	480000	340000	150000
Q7TNV0	Protein DEK OS=Mus musculus OX=10090 GN=Dek PE=1 SV=1	1700000			810000	3000000	500000	1800000	2100000	2500000
Q60749	KH domain-containing, RNA-binding, signal transduction-associated protein 1 OS=Mus musculus OX=10090 GN=Khdrbs1 PE=1 SV=2		1200000	960000	5000000	2900000	2000000	1400000	1000000	3600000
Q9CQ69	Cytochrome b-c1 complex subunit 8 OS=Mus musculus OX=10090 GN=Uqcrq PE=1 SV=3		4000000	860000	980000	770000	2500000	4600000	2000000	2900000
Q9QY76	Vesicle-associated membrane protein-associated protein B OS=Mus musculus OX=10090 GN=Vapb PE=1 SV=3	2000000				1300000	890000	3500000
Q9DCS2	Methyltransferase-like 26 OS=Mus musculus OX=10090 GN=Mettl26 PE=1 SV=1	540000		880000	6200000	2500000	570000	960000	380000	1200000
Q64685	Beta-galactoside alpha-2,6-sialyltransferase 1 OS=Mus musculus OX=10090 GN=St6gal1 PE=1 SV=2		560000	1100000	540000	1500000	960000	2900000	1100000	4800000
O55137	Acyl-coenzyme A thioesterase 1 OS=Mus musculus OX=10090 GN=Acot1 PE=1 SV=1	750000	340000
Q61191	Host cell factor 1 OS=Mus musculus OX=10090 GN=Hcfc1 PE=1 SV=2		1300000	1900000	1700000	2300000	2500000	1300000		530000
Q9EP72	ER membrane protein complex subunit 7 OS=Mus musculus OX=10090 GN=Emc7 PE=1 SV=1			4000000	3300000	1800000	2900000	3700000	1400000	7900000
O35988	Syndecan-4 OS=Mus musculus OX=10090 GN=Sdc4 PE=1 SV=1	5100000	3100000	2000000	3200000	1800000	5000000	2400000	1400000	2100000
P23198	Chromobox protein homolog 3 OS=Mus musculus OX=10090 GN=Cbx3 PE=1 SV=2	580000	8700000	2300000	4800000		4200000		2600000	1100000
P61028	Ras-related protein Rab-8B OS=Mus musculus OX=10090 GN=Rab8b PE=1 SV=1	3100000		780000
Q80XI3	Eukaryotic translation initiation factor 4 gamma 3 OS=Mus musculus OX=10090 GN=Eif4g3 PE=1 SV=2		510000		4000000	730000	600000	1100000		740000
Q8BHD7	Polypyrimidine tract-binding protein 3 OS=Mus musculus OX=10090 GN=Ptbp3 PE=1 SV=1	720000	2400000	3900000	3700000	3900000	2300000	3100000	2300000	4300000
P63154	Crooked neck-like protein 1 OS=Mus musculus OX=10090 GN=Crnkl1 PE=1 SV=1	600000	1000000	490000	400000	710000		1100000	420000	730000
P62852	40S ribosomal protein S25 OS=Mus musculus OX=10090 GN=Rps25 PE=1 SV=1	4400000	51000000	4200000	18000000	20000000		25000000	4900000	24000000
Q60634	Flotillin-2 OS=Mus musculus OX=10090 GN=Flot2 PE=1 SV=2	400000	2300000	1300000	2700000			690000	390000	1900000
Q80YX1	Tenascin OS=Mus musculus OX=10090 GN=Tnc PE=1 SV=1				390000	860000	210000	950000	2000000	1400000
O70325	Phospholipid hydroperoxide glutathione peroxidase OS=Mus musculus OX=10090 GN=Gpx4 PE=1 SV=4	180000	4600000	3000000	12000000	7800000	2500000	3300000	200000	3700000
Q8BFY9	Transportin-1 OS=Mus musculus OX=10090 GN=Tnpo1 PE=1 SV=2	3200000	1700000	2400000	4600000	6100000	1300000	9500000	1300000	8400000
P01868	Ig gamma-1 chain C region secreted form OS=Mus musculus OX=10090 GN=Ighg1 PE=1 SV=1		9900000		7700000	4600000	13000000	4800000	1100000	8200000
P01869	Ig gamma-1 chain C region, membrane-bound form OS=Mus musculus OX=10090 GN=Ighg1 PE=1 SV=2		9900000		7700000	4600000	13000000	4800000	1100000	8200000
Q02357	Ankyrin-1 OS=Mus musculus OX=10090 GN=Ank1 PE=1 SV=2		320000	430000	830000	400000	210000	140000		170000
Q9D9V3	Ethylmalonyl-CoA decarboxylase OS=Mus musculus OX=10090 GN=Echdc1 PE=1 SV=2	1700000		340000	370000	1500000	430000	410000	410000	420000
Q08857	Platelet glycoprotein 4 OS=Mus musculus OX=10090 GN=Cd36 PE=1 SV=2		1800000	5600000				3400000		2600000
Q8R409	Protein HEXIM1 OS=Mus musculus OX=10090 GN=Hexim1 PE=1 SV=1			240000	1000000	790000	1500000			1900000
P70245	3-beta-hydroxysteroid-Delta(8),Delta(7)-isomerase OS=Mus musculus OX=10090 GN=Ebp PE=1 SV=3	1900000	7800000	11000000	16000000	8000000	4400000	2200000	4000000	4300000
Q9WTX2	Interferon-inducible double-stranded RNA-dependent protein kinase activator A OS=Mus musculus OX=10090 GN=Prkra PE=1 SV=1	1200000	3300000	2400000	2600000	410000	2600000		320000	1100000
Q8VC19	5-aminolevulinate synthase, nonspecific, mitochondrial OS=Mus musculus OX=10090 GN=Alas1 PE=1 SV=2	1400000	750000	970000		660000
O35453	Serine protease hepsin OS=Mus musculus OX=10090 GN=Hpn PE=1 SV=3	260000	410000	730000	1900000	2400000	420000	1600000		2100000
Q9DB05	Alpha-soluble NSF attachment protein OS=Mus musculus OX=10090 GN=Napa PE=1 SV=1	1600000	730000	1500000	1400000		770000	220000
Q8BH86	D-glutamate cyclase, mitochondrial OS=Mus musculus OX=10090 GN=Dglucy PE=1 SV=1	2700000		420000	3500000	1200000	970000	770000		2600000
Q9D0Q7	39S ribosomal protein L45, mitochondrial OS=Mus musculus OX=10090 GN=Mrpl45 PE=1 SV=1	1800000	2500000	3200000	4300000	1900000	3600000	3700000	1200000	3000000
Q7TQI3	Ubiquitin thioesterase OTUB1 OS=Mus musculus OX=10090 GN=Otub1 PE=1 SV=2	490000	370000	450000	1100000	810000	1100000
Q00899	Transcriptional repressor protein YY1 OS=Mus musculus OX=10090 GN=Yy1 PE=1 SV=1	970000	610000	710000	1100000	630000	1500000	990000	840000	1400000
Q924T2	28S ribosomal protein S2, mitochondrial OS=Mus musculus OX=10090 GN=Mrps2 PE=1 SV=1	2300000	550000	1400000	1000000	880000	1200000		960000	560000
P59017	Bcl-2-like protein 13 OS=Mus musculus OX=10090 GN=Bcl2l13 PE=1 SV=2	4000000	1600000	640000	2500000	2400000		2400000	370000	1600000
Q99PL6	UBX domain-containing protein 6 OS=Mus musculus OX=10090 GN=Ubxn6 PE=1 SV=1		510000		1600000	600000	880000	1200000	460000	160000
Q6ZPZ3	Zinc finger CCCH domain-containing protein 4 OS=Mus musculus OX=10090 GN=Zc3h4 PE=1 SV=2	610000	580000		240000	450000	480000	680000		570000
Q9CQL4	39S ribosomal protein L20, mitochondrial OS=Mus musculus OX=10090 GN=Mrpl20 PE=1 SV=1	290000	990000	240000	400000	600000	570000	540000		860000
Q9D6R2	Isocitrate dehydrogenase [NAD] subunit alpha, mitochondrial OS=Mus musculus OX=10090 GN=Idh3a PE=1 SV=1	1700000	2400000	2600000	8000000	2700000	2500000	700000		2700000
Q920A7	AFG3-like protein 1 OS=Mus musculus OX=10090 GN=Afg3l1 PE=1 SV=2	120000	650000	980000	1200000	590000	410000	1100000	560000	1400000
Q9JLR1	Protein transport protein Sec61 subunit alpha isoform 2 OS=Mus musculus OX=10090 GN=Sec61a2 PE=2 SV=3	3900000	4100000	4600000	12000000	37000000	4100000	8900000	3100000	1300000
Q9JLB0	MAGUK p55 subfamily member 6 OS=Mus musculus OX=10090 GN=Mpp6 PE=1 SV=1		670000		1400000	1500000		510000	7300000	1100000
Q9JLI6	Selenocysteine lyase OS=Mus musculus OX=10090 GN=Scly PE=1 SV=1	1100000	1400000	3000000	3300000	1400000	1400000	1000000	530000	1500000
P97863	Nuclear factor 1 B-type OS=Mus musculus OX=10090 GN=Nfib PE=1 SV=2				900000	1000000				320000
Q99N87	28S ribosomal protein S5, mitochondrial OS=Mus musculus OX=10090 GN=Mrps5 PE=1 SV=1	820000	850000	1300000	3000000	2500000	310000	1100000	450000
Q8K297	Procollagen galactosyltransferase 1 OS=Mus musculus OX=10090 GN=Colgalt1 PE=1 SV=2		810000		3200000	2200000	1100000		480000	1600000
P28653	Biglycan OS=Mus musculus OX=10090 GN=Bgn PE=1 SV=1	3200000	3200000	4500000	7500000	3300000	2600000		1700000
Q9DBJ3	Brain-specific angiogenesis inhibitor 1-associated protein 2-like protein 1 OS=Mus musculus OX=10090 GN=Baiap2l1 PE=1 SV=1	540000	2000000	1200000	2200000	280000	530000		570000	410000
Q91YY5	Solute carrier organic anion transporter family member 1A5 OS=Mus musculus OX=10090 GN=Slco1a5 PE=2 SV=1		1900000		5200000	3700000
Q8BRK8	5'-AMP-activated protein kinase catalytic subunit alpha-2 OS=Mus musculus OX=10090 GN=Prkaa2 PE=1 SV=3	440000	1400000	780000	910000	1800000		1400000		2200000
P98083	SHC-transforming protein 1 OS=Mus musculus OX=10090 GN=Shc1 PE=1 SV=3		1100000	410000	430000			840000	320000	830000
P43006	Excitatory amino acid transporter 2 OS=Mus musculus OX=10090 GN=Slc1a2 PE=1 SV=1	940000	250000	530000	3100000	2400000		290000		3400000
Q8BYM8	Probable cysteine--tRNA ligase, mitochondrial OS=Mus musculus OX=10090 GN=Cars2 PE=1 SV=2				1100000	680000	620000	420000	260000	520000
Q62077	1-phosphatidylinositol 4,5-bisphosphate phosphodiesterase gamma-1 OS=Mus musculus OX=10090 GN=Plcg1 PE=1 SV=2		570000		1300000	280000	510000	450000	470000	1500000
Q3TDN2	FAS-associated factor 2 OS=Mus musculus OX=10090 GN=Faf2 PE=1 SV=2		2100000	1500000	6800000	1800000	1100000	3100000	990000	2200000
O89053	Coronin-1A OS=Mus musculus OX=10090 GN=Coro1a PE=1 SV=5		9900000	4300000	7800000	13000000	9000000	8900000	5800000	5800000
Q9DAW6	U4/U6 small nuclear ribonucleoprotein Prp4 OS=Mus musculus OX=10090 GN=Prpf4 PE=1 SV=1		1500000	610000	1700000	1600000	1300000	970000	980000	930000
P28650	Adenylosuccinate synthetase isozyme 1 OS=Mus musculus OX=10090 GN=Adssl1 PE=1 SV=2				2000000	1200000	350000	650000		1200000
Q922J3	CAP-Gly domain-containing linker protein 1 OS=Mus musculus OX=10090 GN=Clip1 PE=1 SV=1	470000	890000	470000	590000	620000		310000		420000
P30204	Macrophage scavenger receptor types I and II OS=Mus musculus OX=10090 GN=Msr1 PE=1 SV=3				1200000	760000	270000	440000	70000	980000
Q99KQ4	Nicotinamide phosphoribosyltransferase OS=Mus musculus OX=10090 GN=Nampt PE=1 SV=1	950000	1900000	1900000	5900000	2100000	1600000	1400000		3100000
Q9CQZ6	NADH dehydrogenase [ubiquinone] 1 beta subcomplex subunit 3 OS=Mus musculus OX=10090 GN=Ndufb3 PE=1 SV=1	16000000	9400000	12000000	44000000	24000000	49000000	12000000	8900000	21000000
Q7TQH0	Ataxin-2-like protein OS=Mus musculus OX=10090 GN=Atxn2l PE=1 SV=1	640000			2000000	1300000	700000		1000000	900000
P01843	Ig lambda-1 chain C region OS=Mus musculus OX=10090 PE=1 SV=1	220000		310000	4500000	4000000	1400000			500000
P08101	Low affinity immunoglobulin gamma Fc region receptor II OS=Mus musculus OX=10090 GN=Fcgr2 PE=1 SV=2	2400000	6900000	3100000	8400000	4400000	8500000	5100000	3700000	7400000
Q80X85	28S ribosomal protein S7, mitochondrial OS=Mus musculus OX=10090 GN=Mrps7 PE=1 SV=1	1700000	1100000	1900000	2500000	2700000	2400000	350000	1700000	3400000
Q8VBT0	Thioredoxin-related transmembrane protein 1 OS=Mus musculus OX=10090 GN=Tmx1 PE=1 SV=1	2700000	6200000	8000000	2600000	7300000	3200000	7500000	800000	3400000
O35711	Liprin-beta-2 OS=Mus musculus OX=10090 GN=Ppfibp2 PE=1 SV=3	250000	710000	240000	120000	390000	780000	550000	400000
Q91VJ4	Serine/threonine-protein kinase 38 OS=Mus musculus OX=10090 GN=Stk38 PE=1 SV=1	3000000	1500000		6300000	1900000		280000	2300000	2800000
Q6P6J9	Thioredoxin domain-containing protein 15 OS=Mus musculus OX=10090 GN=Txndc15 PE=1 SV=1	110000	1000000	90000	2800000	1700000	2200000	79000	100000	2900000
Q5U5V2	Hydroxylysine kinase OS=Mus musculus OX=10090 GN=Hykk PE=1 SV=2	1300000		2000000	2100000	760000	2900000	1800000		2200000
Q8R1S4	Protein MTSS 1 OS=Mus musculus OX=10090 GN=Mtss1 PE=1 SV=1		1800000			2100000	1600000	1300000	1600000	2600000
Q64737	Trifunctional purine biosynthetic protein adenosine-3 OS=Mus musculus OX=10090 GN=Gart PE=1 SV=3	160000	640000	550000			250000	890000	170000	840000
P70248	Unconventional myosin-If OS=Mus musculus OX=10090 GN=Myo1f PE=1 SV=1	230000	620000	1200000	2500000	1700000	670000	1300000	800000	1400000
Q9DBS5	Kinesin light chain 4 OS=Mus musculus OX=10090 GN=Klc4 PE=1 SV=1			1000000	430000		700000	380000	1100000	450000
P05132	cAMP-dependent protein kinase catalytic subunit alpha OS=Mus musculus OX=10090 GN=Prkaca PE=1 SV=3				2000000	2600000	1600000	2000000	730000	1400000
Q91YM2	Rho GTPase-activating protein 35 OS=Mus musculus OX=10090 GN=Arhgap35 PE=1 SV=3		380000	370000	1100000	650000	370000	560000		330000
P46656	Adrenodoxin, mitochondrial OS=Mus musculus OX=10090 GN=Fdx1 PE=1 SV=1	16000000	12000000	14000000	35000000	15000000	17000000	8800000	5400000	20000000
Q8BKX1	Brain-specific angiogenesis inhibitor 1-associated protein 2 OS=Mus musculus OX=10090 GN=Baiap2 PE=1 SV=2	1100000	1300000	1200000	2500000	630000	6600000		2200000
O54890	Integrin beta-3 OS=Mus musculus OX=10090 GN=Itgb3 PE=1 SV=2	290000		300000	320000	260000		160000	1200000	760000
P62715	Serine/threonine-protein phosphatase 2A catalytic subunit beta isoform OS=Mus musculus OX=10090 GN=Ppp2cb PE=1 SV=1	1000000	650000		1100000	780000	1900000
P63330	Serine/threonine-protein phosphatase 2A catalytic subunit alpha isoform OS=Mus musculus OX=10090 GN=Ppp2ca PE=1 SV=1	1000000	650000		1100000	780000	1900000
Q9CY27	Very-long-chain enoyl-CoA reductase OS=Mus musculus OX=10090 GN=Tecr PE=1 SV=1	1500000		750000	2800000	350000		4500000	4200000	4600000
P42225	Signal transducer and activator of transcription 1 OS=Mus musculus OX=10090 GN=Stat1 PE=1 SV=1	290000	57000					970000	730000	3000000
Q9JM76	Actin-related protein 2/3 complex subunit 3 OS=Mus musculus OX=10090 GN=Arpc3 PE=1 SV=3		1200000	2400000	8600000	3400000	2000000	620000	1200000	1900000
Q8R1J1	Transmembrane 6 superfamily member 2 OS=Mus musculus OX=10090 GN=Tm6sf2 PE=2 SV=2		1000000	160000	2100000	1000000		1200000		1300000
P53702	Cytochrome c-type heme lyase OS=Mus musculus OX=10090 GN=Hccs PE=1 SV=2	520000	810000		440000	940000	1500000	1500000	200000	1300000
Q925N2	Sideroflexin-2 OS=Mus musculus OX=10090 GN=Sfxn2 PE=1 SV=1		3800000	590000	2300000	620000		3400000	3900000	4800000
Q8K386	Ras-related protein Rab-15 OS=Mus musculus OX=10090 GN=Rab15 PE=1 SV=1
Q9ET22	Dipeptidyl peptidase 2 OS=Mus musculus OX=10090 GN=Dpp7 PE=1 SV=2	220000			3300000	1100000	830000		250000	780000
Q8K1B8	Fermitin family homolog 3 OS=Mus musculus OX=10090 GN=Fermt3 PE=1 SV=1		840000		430000	1600000	440000	680000		1000000
Q9D6J6	NADH dehydrogenase [ubiquinone] flavoprotein 2, mitochondrial OS=Mus musculus OX=10090 GN=Ndufv2 PE=1 SV=2	1200000	1800000	4000000	2700000	2600000	2200000		640000
Q9CPX6	Ubiquitin-like-conjugating enzyme ATG3 OS=Mus musculus OX=10090 GN=Atg3 PE=1 SV=1	480000	71000	3300000	1000000			2900000	760000	2100000
Q9R0K7	Plasma membrane calcium-transporting ATPase 2 OS=Mus musculus OX=10090 GN=Atp2b2 PE=1 SV=2	430000	3500000	1300000	3800000		2600000	4700000	1700000	3700000
Q922Y1	UBX domain-containing protein 1 OS=Mus musculus OX=10090 GN=Ubxn1 PE=1 SV=1	4700000	520000	520000	5800000	3800000	3700000		660000
Q61210	Rho guanine nucleotide exchange factor 1 OS=Mus musculus OX=10090 GN=Arhgef1 PE=1 SV=2	1900000	430000		1400000	1100000		670000	1300000	1300000
O35660	Glutathione S-transferase Mu 6 OS=Mus musculus OX=10090 GN=Gstm6 PE=1 SV=4				14000000	6000000	5000000	7500000	3800000	3300000
Q6A009	E3 ubiquitin-protein ligase listerin OS=Mus musculus OX=10090 GN=Ltn1 PE=1 SV=3		400000		690000	420000		540000		530000
P50518	V-type proton ATPase subunit E 1 OS=Mus musculus OX=10090 GN=Atp6v1e1 PE=1 SV=2	1500000	2000000	4800000	2300000		510000	490000	2900000	3500000
Q8K1E0	Syntaxin-5 OS=Mus musculus OX=10090 GN=Stx5 PE=1 SV=3		3000000	97000	5700000	3500000	1800000	4500000	2200000	4400000
Q8R4U6	DNA topoisomerase I, mitochondrial OS=Mus musculus OX=10090 GN=Top1mt PE=2 SV=1	420000	2600000	900000	3300000		1800000	230000	2000000	1400000
Q8BP48	Methionine aminopeptidase 1 OS=Mus musculus OX=10090 GN=Metap1 PE=1 SV=1			1400000	1700000	6000000	2200000			960000
Q5SVR0	TBC1 domain family member 9B OS=Mus musculus OX=10090 GN=Tbc1d9b PE=1 SV=1				190000	420000	1700000	750000	540000	500000
Q91VE0	Long-chain fatty acid transport protein 4 OS=Mus musculus OX=10090 GN=Slc27a4 PE=1 SV=1	1000000	2000000	700000	2900000	2000000	960000	2300000	880000	1100000
Q60738	Zinc transporter 1 OS=Mus musculus OX=10090 GN=Slc30a1 PE=1 SV=1	330000	770000	310000	2000000	1300000		840000		740000
Q8VE37	Regulator of chromosome condensation OS=Mus musculus OX=10090 GN=Rcc1 PE=1 SV=1			660000	1800000	1100000	1200000	6100000		5300000
Q8CDG3	Deubiquitinating protein VCIP135 OS=Mus musculus OX=10090 GN=Vcpip1 PE=1 SV=1	530000	980000			3100000	280000	810000	910000	1000000
Q9DCQ2	Putative L-aspartate dehydrogenase OS=Mus musculus OX=10090 GN=Aspdh PE=1 SV=1	1800000		1800000	1800000	550000	5100000			750000
Q925P2	Carcinoembryonic antigen-related cell adhesion molecule 2 OS=Mus musculus OX=10090 GN=Ceacam2 PE=1 SV=3				1200000		290000
Q3UYV9	Nuclear cap-binding protein subunit 1 OS=Mus musculus OX=10090 GN=Ncbp1 PE=1 SV=2		880000	1400000	1500000	1000000	730000	690000		1700000
Q9CRA4	Methylsterol monooxygenase 1 OS=Mus musculus OX=10090 GN=Msmo1 PE=1 SV=1	4800000	4100000	1700000			2900000	6000000	5000000	8900000
Q9D023	Mitochondrial pyruvate carrier 2 OS=Mus musculus OX=10090 GN=Mpc2 PE=1 SV=1	570000	36000000	3000000	3700000	3700000	4200000	26000000	6000000	19000000
P32921	Tryptophan--tRNA ligase, cytoplasmic OS=Mus musculus OX=10090 GN=Wars PE=1 SV=2	420000		240000		1200000	960000	780000		1100000
Q9CXT8	Mitochondrial-processing peptidase subunit beta OS=Mus musculus OX=10090 GN=Pmpcb PE=1 SV=1	1200000	530000	2200000	2300000			670000		1200000
Q99LB6	Methionine adenosyltransferase 2 subunit beta OS=Mus musculus OX=10090 GN=Mat2b PE=1 SV=1		320000	220000	1300000	330000	280000
Q9CQU3	Protein RER1 OS=Mus musculus OX=10090 GN=Rer1 PE=1 SV=1	2000000	1500000	300000	3800000	1200000	2000000
P06537	Glucocorticoid receptor OS=Mus musculus OX=10090 GN=Nr3c1 PE=1 SV=1		730000	240000	890000	380000		450000	370000	450000
Q9Z1B3	1-phosphatidylinositol 4,5-bisphosphate phosphodiesterase beta-1 OS=Mus musculus OX=10090 GN=Plcb1 PE=1 SV=2	280000	350000			580000	420000	210000		370000
Q9CY73	39S ribosomal protein L44, mitochondrial OS=Mus musculus OX=10090 GN=Mrpl44 PE=1 SV=3			970000		340000	420000	350000	240000	510000
Q8VEA4	Mitochondrial intermembrane space import and assembly protein 40 OS=Mus musculus OX=10090 GN=Chchd4 PE=1 SV=1	4300000	1800000	870000	1300000	1400000	2600000	540000		1900000
Q9JKY5	Huntingtin-interacting protein 1-related protein OS=Mus musculus OX=10090 GN=Hip1r PE=1 SV=2		230000		670000	870000	280000	710000	420000	1100000
P43883	Perilipin-2 OS=Mus musculus OX=10090 GN=Plin2 PE=1 SV=2		2200000		1000000	3900000	340000		610000	1200000
Q6RHR9	Membrane-associated guanylate kinase, WW and PDZ domain-containing protein 1 OS=Mus musculus OX=10090 GN=Magi1 PE=1 SV=1	800000	950000	2200000	2200000	450000	850000	1000000	1100000	500000
Q61464	Zinc finger protein 638 OS=Mus musculus OX=10090 GN=Znf638 PE=1 SV=2	520000	590000	1900000	590000	1200000	1300000	1800000	410000
Q8BZ20	Protein mono-ADP-ribosyltransferase PARP12 OS=Mus musculus OX=10090 GN=Parp12 PE=1 SV=3	180000	510000	69000		1500000	270000	1300000	69000	1300000
Q06185	ATP synthase subunit e, mitochondrial OS=Mus musculus OX=10090 GN=Atp5me PE=1 SV=2	9500000		26000000	46000000	43000000	47000000	35000000	28000000	32000000
P08775	DNA-directed RNA polymerase II subunit RPB1 OS=Mus musculus OX=10090 GN=Polr2a PE=1 SV=3	1000000	2800000	720000			2100000	3000000	450000	1000000
Q9JM52	Misshapen-like kinase 1 OS=Mus musculus OX=10090 GN=Mink1 PE=1 SV=3	44000	110000	65000	180000	300000		120000	160000	140000
Q6P1H6	Ankyrin repeat and LEM domain-containing protein 2 OS=Mus musculus OX=10090 GN=Ankle2 PE=1 SV=2		210000		290000			69000	220000	310000
Q9DC29	ATP-binding cassette sub-family B member 6, mitochondrial OS=Mus musculus OX=10090 GN=Abcb6 PE=1 SV=1	1600000	2900000	6800000	2400000	2300000	1800000	2400000		2200000
Q9Z2H5	Band 4.1-like protein 1 OS=Mus musculus OX=10090 GN=Epb41l1 PE=1 SV=2	440000	200000		510000	760000			200000
P16125	L-lactate dehydrogenase B chain OS=Mus musculus OX=10090 GN=Ldhb PE=1 SV=2				530000
Q9D787	RING-type E3 ubiquitin-protein ligase PPIL2 OS=Mus musculus OX=10090 GN=Ppil2 PE=1 SV=2	720000	340000	230000	1200000	210000	180000	750000	500000	850000
P03899	NADH-ubiquinone oxidoreductase chain 3 OS=Mus musculus OX=10090 GN=Mtnd3 PE=1 SV=3	2100000	1400000	3200000	4000000		2600000	1600000	2000000	7300000
Q9QYB5	Gamma-adducin OS=Mus musculus OX=10090 GN=Add3 PE=1 SV=2		670000	320000		760000	2800000	510000	1900000	1000000
Q9QWG7	Sulfotransferase family cytosolic 1B member 1 OS=Mus musculus OX=10090 GN=Sult1b1 PE=1 SV=2	1100000		1000000		1700000	1100000
Q99JR8	SWI/SNF-related matrix-associated actin-dependent regulator of chromatin subfamily D member 2 OS=Mus musculus OX=10090 GN=Smarcd2 PE=1 SV=2	180000	520000	250000	1100000	890000	160000	650000	260000	830000
Q9JII5	DAZ-associated protein 1 OS=Mus musculus OX=10090 GN=Dazap1 PE=1 SV=2	2000000	3500000	2800000	6600000	2100000	3500000	1400000	1600000	2800000
Q6A4J8	Ubiquitin carboxyl-terminal hydrolase 7 OS=Mus musculus OX=10090 GN=Usp7 PE=1 SV=1	110000	980000	210000	1400000		970000	370000		1200000
Q9WTP6	Adenylate kinase 2, mitochondrial OS=Mus musculus OX=10090 GN=Ak2 PE=1 SV=5	610000	1600000		4700000	660000	870000			430000
Q9R049	E3 ubiquitin-protein ligase AMFR OS=Mus musculus OX=10090 GN=Amfr PE=1 SV=2	1200000	1500000	970000	1900000	2400000		1300000	980000	2200000
P60904	DnaJ homolog subfamily C member 5 OS=Mus musculus OX=10090 GN=Dnajc5 PE=1 SV=1		2800000		1800000	780000		2800000	640000
Q9Z0K8	Pantetheinase OS=Mus musculus OX=10090 GN=Vnn1 PE=1 SV=3	610000	400000		5400000	1900000		2300000	710000	2600000
Q91W86	Vacuolar protein sorting-associated protein 11 homolog OS=Mus musculus OX=10090 GN=Vps11 PE=1 SV=3		200000		1100000	490000	570000	360000	280000	880000
Q7TQG1	Pleckstrin homology domain-containing family A member 6 OS=Mus musculus OX=10090 GN=Plekha6 PE=1 SV=1		220000	180000	740000	260000	250000	1100000		290000
Q6WKZ7	Nostrin OS=Mus musculus OX=10090 GN=Nostrin PE=1 SV=2	220000	590000		310000	430000		1800000	70000	950000
P62315	Small nuclear ribonucleoprotein Sm D1 OS=Mus musculus OX=10090 GN=Snrpd1 PE=1 SV=1	300000	11000000		11000000	9700000	9500000	4100000	8400000	11000000
Q8CHK3	Lysophospholipid acyltransferase 7 OS=Mus musculus OX=10090 GN=Mboat7 PE=1 SV=1	500000			3300000	2300000	520000	1100000	1100000
P00397	Cytochrome c oxidase subunit 1 OS=Mus musculus OX=10090 GN=Mtco1 PE=1 SV=2	1400000	440000		1300000	2700000	380000	5100000		9000000
Q8VE47	Ubiquitin-like modifier-activating enzyme 5 OS=Mus musculus OX=10090 GN=Uba5 PE=1 SV=2		190000	580000	1100000	780000	310000	930000		640000
Q810J8	Zinc finger FYVE domain-containing protein 1 OS=Mus musculus OX=10090 GN=Zfyve1 PE=1 SV=2		1100000	390000	900000	470000		290000		690000
Q9JM93	ADP-ribosylation factor-like protein 6-interacting protein 4 OS=Mus musculus OX=10090 GN=Arl6ip4 PE=1 SV=1		230000	310000	700000	690000	740000	670000	450000	830000
Q99LI7	Cleavage stimulation factor subunit 3 OS=Mus musculus OX=10090 GN=Cstf3 PE=1 SV=1		400000	600000		550000	510000	580000
Q99JB2	Stomatin-like protein 2, mitochondrial OS=Mus musculus OX=10090 GN=Stoml2 PE=1 SV=1	580000	520000	990000	260000		440000
Q8BJS4	SUN domain-containing protein 2 OS=Mus musculus OX=10090 GN=Sun2 PE=1 SV=3	140000	200000	170000	620000	280000	190000	49000		220000
Q6ZQB6	Inositol hexakisphosphate and diphosphoinositol-pentakisphosphate kinase 2 OS=Mus musculus OX=10090 GN=Ppip5k2 PE=1 SV=3		900000	1800000	460000	750000	740000	540000		450000
Q8BTY1	Kynurenine--oxoglutarate transaminase 1 OS=Mus musculus OX=10090 GN=Kyat1 PE=1 SV=1	1500000	2500000	2800000	970000	2600000		4200000	910000	11000000
P84096	Rho-related GTP-binding protein RhoG OS=Mus musculus OX=10090 GN=Rhog PE=1 SV=1		390000		740000	430000	290000			460000
P16330	2',3'-cyclic-nucleotide 3'-phosphodiesterase OS=Mus musculus OX=10090 GN=Cnp PE=1 SV=3	320000	370000	660000	2200000	2000000	370000		170000	970000
Q91VH2	Sorting nexin-9 OS=Mus musculus OX=10090 GN=Snx9 PE=1 SV=1	370000	170000	91000	3500000	810000			180000	790000
Q91YT7	YTH domain-containing family protein 2 OS=Mus musculus OX=10090 GN=Ythdf2 PE=1 SV=1	500000	900000		840000	330000	540000	440000	510000	620000
P11688	Integrin alpha-5 OS=Mus musculus OX=10090 GN=Itga5 PE=1 SV=3		870000	1600000	560000		1700000		700000
P63001	Ras-related C3 botulinum toxin substrate 1 OS=Mus musculus OX=10090 GN=Rac1 PE=1 SV=1	5400000	5500000	4300000	3600000	14000000	9200000	3400000	4800000
P49698	Hepatocyte nuclear factor 4-alpha OS=Mus musculus OX=10090 GN=Hnf4a PE=1 SV=2	1600000	2000000	5100000		2800000	2800000	2600000	2400000	3500000
E9Q735	Ubiquitin conjugation factor E4 A OS=Mus musculus OX=10090 GN=Ube4a PE=1 SV=1	120000		810000	2600000	600000	430000	200000	510000	710000
Q9R0A0	Peroxisomal membrane protein PEX14 OS=Mus musculus OX=10090 GN=Pex14 PE=1 SV=1	510000	540000	580000	1200000		650000		520000	430000
O08759	Ubiquitin-protein ligase E3A OS=Mus musculus OX=10090 GN=Ube3a PE=1 SV=2	850000	640000	320000	410000	320000	2400000	940000		480000
Q91WM6	Protein eva-1 homolog A OS=Mus musculus OX=10090 GN=Eva1a PE=1 SV=2	280000	2000000	1600000	350000	5500000	3900000	4300000	1200000	1800000
Q8CDN6	Thioredoxin-like protein 1 OS=Mus musculus OX=10090 GN=Txnl1 PE=1 SV=3	1100000	1000000	810000	2400000		1800000			1700000
Q91YX5	Acyl-CoA:lysophosphatidylglycerol acyltransferase 1 OS=Mus musculus OX=10090 GN=Lpgat1 PE=1 SV=1		2700000	690000	1900000	2000000	1400000	1700000	1100000	1600000
Q8R3F5	Malonyl-CoA-acyl carrier protein transacylase, mitochondrial OS=Mus musculus OX=10090 GN=Mcat PE=1 SV=3	1200000	3200000	900000	2400000	3300000	1100000	1600000	1800000	500000
Q61548	Clathrin coat assembly protein AP180 OS=Mus musculus OX=10090 GN=Snap91 PE=1 SV=1	2100000	2700000	7600000	17000000	10000000	2300000	3600000	3500000	3700000
Q8C0E2	Vacuolar protein sorting-associated protein 26B OS=Mus musculus OX=10090 GN=Vps26b PE=1 SV=1	3700000	4300000	2800000	5900000	710000		3600000	5300000	5500000
Q9QZS3	Protein numb homolog OS=Mus musculus OX=10090 GN=Numb PE=1 SV=1	480000		220000	7800000
P19536	Cytochrome c oxidase subunit 5B, mitochondrial OS=Mus musculus OX=10090 GN=Cox5b PE=1 SV=1	1700000	4500000	2500000	1800000	9900000	6300000	1300000		8900000
[truncated: 1,744 more rows]
